# Supplementary material for: Assessing bias in demographic estimates from joint live and dead encounter models
Source: PeerJ. 2020 Jun 23;8:e9382. doi: 10.7717/peerj.9382 (PMC7319022; doi:10.7717/peerj.9382)
Supplement: Supplemental Information 3 [file peerj-08-9382-s003.csv]

0	0	1	3	3	3	3	3	3	3	3	3	3	3	3	3	3	3	3
0	0	1	3	3	3	3	3	3	3	3	3	3	3	3	3	3	3	3
0	0	1	3	3	3	3	3	3	3	3	3	3	3	3	3	3	3	3
0	0	1	3	3	3	3	3	3	3	3	3	3	3	3	3	3	3	3
0	0	1	3	3	3	3	3	3	3	3	3	3	3	3	3	3	3	3
0	0	1	3	3	3	3	3	3	3	3	3	3	3	3	3	3	3	3
0	0	1	3	3	3	3	3	3	3	3	3	3	3	3	3	3	3	3
0	0	1	3	3	3	3	3	3	3	3	3	3	3	3	3	3	3	3
0	0	1	3	3	3	3	3	3	3	3	3	3	3	3	3	3	3	3
0	0	1	3	3	3	3	3	3	3	3	3	3	3	3	3	3	3	3
0	0	1	3	3	3	3	3	3	3	3	3	3	3	3	3	3	3	3
0	0	1	3	3	2	3	3	3	3	3	3	3	3	3	3	3	3	3
0	0	1	3	3	3	3	3	3	3	3	3	3	3	3	2	3	3	3
0	0	1	3	3	3	3	3	3	3	3	3	3	3	3	3	3	3	3
0	0	1	3	3	3	3	3	3	3	3	3	3	3	3	3	3	3	3
0	0	1	3	3	3	3	3	3	3	3	3	3	3	3	3	3	3	3
0	0	1	1	3	3	3	3	3	3	3	3	3	3	3	3	3	3	3
0	0	1	3	3	3	3	3	3	3	3	3	3	3	3	3	3	3	3
0	0	1	3	3	3	3	3	3	3	3	3	3	3	3	3	3	3	3
0	0	1	3	3	3	3	3	3	3	3	3	3	3	3	3	3	3	3
0	0	1	2	3	3	3	3	3	3	3	3	3	3	3	3	3	3	3
0	0	1	3	3	3	3	3	3	3	3	3	3	3	3	3	3	3	3
0	0	1	3	3	3	3	3	3	3	3	3	3	3	3	3	3	3	3
0	0	1	3	3	3	3	3	3	3	3	3	3	3	3	3	3	3	3
0	0	1	3	3	3	3	3	3	3	3	3	3	3	3	3	3	3	3
0	0	1	2	3	3	3	3	3	3	3	3	3	3	3	3	3	3	3
0	0	1	3	3	3	3	3	3	3	3	3	3	3	3	3	3	3	3
0	0	1	3	3	3	3	3	3	3	3	3	3	3	3	3	3	3	3
0	0	1	3	3	3	3	3	3	3	3	3	3	3	3	3	3	3	3
0	0	1	3	3	3	3	3	3	3	3	3	3	3	3	3	3	3	3
0	0	1	3	3	3	3	3	3	3	3	3	3	3	3	3	3	3	3
0	0	1	3	3	3	3	3	3	3	3	3	3	3	3	3	3	3	3
0	0	1	3	3	3	3	3	3	3	3	3	3	3	3	3	3	3	3
0	0	1	3	3	3	3	3	3	3	3	3	3	3	3	3	3	3	3
0	0	1	3	3	3	3	3	3	3	3	3	3	3	3	3	3	3	3
0	0	1	3	3	3	3	3	3	3	3	3	3	3	3	3	3	3	3
0	0	1	3	3	3	3	3	3	3	3	3	3	3	3	3	3	3	3
0	0	1	3	3	2	3	3	3	3	3	3	3	3	3	3	3	3	3
0	0	1	3	3	3	3	3	3	3	3	3	3	3	3	3	3	3	3
0	0	1	3	3	3	3	3	3	3	3	3	3	3	3	3	3	3	3
0	0	1	3	3	3	3	3	3	3	3	3	3	3	3	3	3	3	3
0	0	1	3	3	3	3	3	3	3	3	3	3	3	3	3	3	3	3
0	0	1	3	3	3	3	3	3	3	3	3	3	3	3	3	3	3	3
0	0	1	3	3	3	3	3	3	3	3	3	3	3	3	3	3	3	3
0	0	1	3	3	3	3	3	3	3	3	3	3	3	3	3	3	3	3
0	0	1	3	2	3	3	3	3	3	3	3	3	3	3	3	3	3	3
0	0	1	3	3	3	3	3	3	3	3	3	3	3	3	3	3	3	3
0	0	1	3	3	3	3	3	3	3	3	3	3	3	3	3	3	3	3
0	0	1	3	3	3	3	3	3	3	3	3	3	3	3	3	3	3	3
0	0	1	3	3	3	3	3	3	3	3	3	3	3	3	3	3	3	3
0	0	1	3	3	3	3	3	3	3	3	3	3	3	3	3	3	3	3
0	0	1	3	3	3	3	3	3	3	3	3	3	3	3	3	3	3	3
0	0	1	3	3	3	3	3	2	3	3	3	3	3	3	3	3	3	3
0	0	1	3	3	3	3	3	3	3	3	3	3	3	3	3	3	3	2
0	0	1	3	3	3	3	3	2	3	3	3	3	3	3	3	3	3	3
0	0	1	3	3	3	3	3	3	3	3	3	3	3	3	3	3	3	3
0	0	1	3	3	3	3	3	3	3	3	3	3	3	3	3	3	3	3
0	0	1	3	3	3	3	3	3	3	3	3	3	3	3	3	3	3	3
0	0	1	3	3	3	3	3	3	3	3	3	3	3	3	3	3	3	3
0	0	1	3	3	3	3	3	3	3	3	3	3	3	3	3	3	3	3
0	0	1	3	3	3	3	3	3	3	3	3	3	3	3	3	3	3	3
0	0	1	3	3	3	3	3	3	3	3	3	3	3	3	3	3	3	3
0	0	1	3	3	3	3	3	3	3	3	3	3	3	3	3	3	3	3
0	0	1	3	3	3	3	3	3	3	3	3	3	3	3	3	3	3	3
0	0	1	3	3	3	3	3	3	3	3	3	3	3	3	3	3	3	3
0	0	1	3	3	3	3	3	3	3	3	3	3	3	3	3	3	3	3
0	0	1	3	3	3	3	3	3	3	3	3	3	3	3	3	3	3	3
0	0	1	3	3	3	3	3	3	3	3	3	3	3	3	3	3	3	3
0	0	1	3	3	3	3	3	3	3	3	3	3	3	3	3	3	3	3
0	0	1	3	3	3	3	3	3	3	3	3	3	3	3	3	3	3	3
0	0	1	3	3	3	3	3	3	3	3	3	3	3	3	3	3	3	3
0	0	1	3	3	3	3	3	3	3	3	3	3	3	3	3	3	3	3
0	0	1	3	3	3	3	3	3	3	3	3	3	3	3	3	3	3	3
0	0	1	3	3	3	3	3	3	3	3	3	3	3	3	3	3	3	3
0	0	1	3	3	3	3	3	3	3	3	3	3	3	3	3	3	3	3
0	0	1	3	3	3	2	3	3	3	3	3	3	3	3	3	3	3	3
0	0	1	3	3	3	3	3	3	3	3	3	3	3	3	3	3	3	3
0	0	1	3	3	3	3	3	3	3	3	3	3	3	3	3	3	2	3
0	0	1	3	3	3	3	3	3	3	3	3	3	3	3	3	3	3	3
0	0	1	3	3	3	3	3	3	3	3	3	3	3	3	3	3	3	3
0	0	1	3	3	3	3	3	3	3	3	3	3	3	3	3	3	3	3
0	0	1	3	3	3	3	3	3	3	3	3	3	3	3	3	3	3	3
0	0	1	3	3	3	3	3	3	3	3	3	3	3	3	3	3	3	3
0	0	1	2	3	3	3	3	3	3	3	3	3	3	3	3	3	3	3
0	0	1	3	3	3	3	3	3	3	3	3	3	3	3	3	3	3	3
0	0	1	3	3	3	3	3	3	3	3	3	3	3	3	3	3	3	3
0	0	1	3	3	3	3	3	3	3	3	3	3	3	3	3	3	3	3
0	0	1	3	3	3	3	3	3	3	3	3	3	3	3	3	3	3	3
0	0	1	3	3	3	3	3	3	3	3	3	3	3	3	3	3	3	3
0	0	1	3	3	3	3	3	3	3	3	3	3	3	3	3	3	3	3
0	0	1	3	3	3	3	3	3	3	3	3	3	3	3	3	3	3	3
0	0	1	3	3	3	3	3	3	3	3	3	3	3	3	3	3	3	3
0	0	1	2	3	3	3	3	3	3	3	3	3	3	3	3	3	3	3
0	0	1	3	3	3	3	3	3	3	3	3	3	3	3	3	3	3	3
0	0	1	3	3	3	3	3	3	3	3	3	3	3	3	3	3	3	3
0	0	1	3	3	3	3	3	3	3	3	3	3	3	3	3	3	3	3
0	0	1	3	3	3	3	3	3	3	3	3	3	3	3	3	3	3	3
0	0	1	2	3	3	3	3	3	3	3	3	3	3	3	3	3	3	3
0	0	1	3	3	3	3	3	3	3	3	3	3	3	3	3	3	3	3
0	0	1	3	3	3	3	3	3	3	3	3	3	3	3	3	2	3	3
0	0	1	3	3	3	3	3	3	3	3	3	3	3	3	3	3	3	3
0	0	1	3	3	3	3	3	3	3	3	3	3	3	3	3	3	3	3
0	0	1	3	3	3	3	3	3	3	3	3	3	3	3	3	3	3	3
0	0	1	3	3	3	3	3	3	3	3	3	3	3	3	3	3	3	3
0	0	1	3	3	3	3	3	3	3	3	1	3	3	3	3	2	3	3
0	0	1	3	3	3	3	3	3	3	3	3	3	3	3	3	3	3	3
0	0	1	3	2	3	3	3	3	3	3	3	3	3	3	3	3	3	3
0	0	1	3	3	3	3	3	3	3	3	3	3	3	3	3	3	3	3
0	0	1	3	3	3	3	3	3	3	3	3	3	3	3	3	3	3	3
0	0	1	3	2	3	3	3	3	3	3	3	3	3	3	3	3	3	3
0	0	1	3	3	3	3	3	3	3	3	3	3	3	3	3	3	3	3
0	0	1	3	3	3	3	3	3	3	3	3	3	3	3	3	3	3	3
0	0	1	3	3	3	3	3	3	3	3	3	3	3	3	3	3	3	3
0	0	1	3	3	3	3	3	3	3	2	3	3	3	3	3	3	3	3
0	0	1	3	3	3	3	3	3	3	3	3	3	3	3	3	3	3	3
0	0	1	3	3	3	3	3	3	3	3	3	3	3	3	3	3	3	3
0	0	1	3	3	3	3	3	3	3	3	3	3	3	3	3	3	3	3
0	0	1	3	3	3	3	3	3	3	3	3	3	3	3	3	3	3	3
0	0	1	3	3	3	3	3	3	3	3	3	3	3	3	3	3	3	3
0	0	1	3	3	3	3	3	3	3	3	3	3	3	3	3	3	3	3
0	0	1	3	3	3	3	3	3	3	3	3	3	3	3	3	3	3	3
0	0	1	3	3	3	3	3	3	3	3	3	3	3	3	3	3	3	3
0	0	1	3	3	3	3	3	3	3	3	3	3	3	3	3	3	3	3
0	0	1	3	3	3	3	3	3	3	3	3	3	3	3	3	3	3	3
0	0	1	3	3	3	3	3	3	3	3	3	3	3	3	3	3	3	3
0	0	1	3	3	3	3	3	3	3	3	3	3	3	3	3	3	3	3
0	0	1	3	3	3	3	3	3	3	3	3	3	3	3	3	3	3	3
0	0	1	3	3	3	3	3	3	3	3	3	3	3	3	3	3	3	3
0	0	1	3	3	3	3	3	3	3	3	3	3	3	3	3	3	3	3
0	0	1	3	3	3	3	3	3	3	3	3	3	3	3	3	3	3	3
0	0	1	3	3	3	3	3	3	3	3	3	3	3	3	3	3	3	3
0	0	1	3	3	3	3	3	3	3	3	3	3	3	3	3	3	3	3
0	0	1	2	3	3	3	3	3	3	3	3	3	3	3	3	3	3	3
0	0	1	3	3	3	3	3	3	3	3	3	3	3	3	3	3	3	3
0	0	1	3	3	3	3	3	2	3	3	3	3	3	3	3	3	3	3
0	0	1	3	3	3	3	2	3	3	3	3	3	3	3	3	3	3	3
0	0	1	3	3	3	3	3	3	3	3	3	3	3	3	3	3	3	3
0	0	1	3	3	3	3	3	3	3	3	3	3	3	3	3	3	2	3
0	0	1	3	3	3	3	3	3	3	3	3	3	3	3	3	3	3	3
0	0	1	3	3	3	3	3	3	3	3	3	3	3	3	3	3	3	3
0	0	1	3	3	3	3	3	3	3	3	3	3	3	3	3	3	3	3
0	0	1	3	3	3	3	3	3	3	3	3	3	3	3	3	3	3	3
0	0	1	2	3	3	3	3	3	3	3	3	3	3	3	3	3	3	3
0	0	1	3	3	3	3	3	3	3	3	3	3	3	3	3	3	3	3
0	0	1	3	3	3	3	3	3	3	3	3	3	3	3	3	3	3	3
0	0	1	3	3	3	3	3	3	3	3	3	3	3	3	3	3	3	3
0	0	1	3	3	3	3	3	3	3	3	3	3	3	3	3	3	3	3
0	0	1	3	3	3	3	3	3	3	3	3	3	3	3	3	3	3	3
0	0	1	3	3	3	3	3	3	3	3	3	3	3	3	3	3	3	3
0	0	1	3	3	2	3	3	3	3	3	3	3	3	3	3	3	3	3
0	0	1	3	3	3	3	3	3	3	3	3	3	3	3	3	3	3	3
0	0	1	3	3	3	3	3	3	3	3	3	3	3	3	3	3	3	3
0	0	1	3	3	3	3	3	3	3	3	3	3	3	3	3	3	3	3
0	0	1	2	3	3	3	3	3	3	3	3	3	3	3	3	3	3	3
0	0	1	3	3	3	3	3	3	3	3	3	3	3	3	3	3	3	3
0	0	1	3	3	3	3	3	3	3	3	3	3	3	3	3	3	3	3
0	0	1	3	3	3	3	3	3	3	3	3	3	3	3	3	3	3	3
0	0	1	3	3	3	3	3	3	3	3	3	3	3	3	3	3	3	3
0	0	1	3	2	3	3	3	3	3	3	3	3	3	3	3	3	3	3
0	0	1	3	3	3	3	3	3	3	3	3	3	3	3	3	3	3	3
0	0	1	3	3	3	3	3	3	3	3	3	3	3	3	3	3	3	3
0	0	1	3	3	3	3	3	3	3	3	3	3	3	3	3	3	3	3
0	0	1	3	3	3	3	3	3	3	3	3	3	3	3	3	3	3	3
0	0	1	3	3	3	3	3	3	3	3	3	3	3	3	3	3	3	3
0	0	1	3	3	3	3	3	3	3	3	3	3	3	3	3	3	3	3
0	0	1	3	3	3	3	3	3	3	3	3	3	3	3	3	3	3	3
0	0	1	3	3	3	3	3	3	3	3	3	2	3	3	3	3	3	3
0	0	1	3	3	3	3	3	3	3	3	3	3	3	3	3	3	3	3
0	0	1	3	3	3	3	3	3	3	3	3	3	3	3	3	3	3	3
0	0	1	3	3	3	3	3	3	3	3	3	3	3	3	3	3	3	3
0	0	1	2	3	3	3	3	3	3	3	3	3	3	3	3	3	3	3
0	0	1	3	1	3	3	3	3	3	3	3	3	3	3	3	3	3	3
0	0	1	3	3	3	3	3	3	3	3	3	3	3	3	3	3	2	3
0	0	1	3	3	3	3	3	3	3	3	3	3	3	3	3	3	3	3
0	0	1	3	3	3	3	3	3	3	3	3	3	3	3	3	3	3	3
0	0	1	3	3	3	3	3	3	3	3	3	3	3	3	3	3	3	3
0	0	1	3	3	3	3	3	3	3	3	3	3	3	3	3	3	3	3
0	0	1	3	3	3	3	3	3	3	3	3	3	3	3	3	3	3	3
0	0	1	3	3	3	3	3	3	3	3	3	3	3	3	3	3	3	3
0	0	1	3	3	3	3	3	3	3	3	3	3	3	3	3	3	3	3
0	0	1	3	3	3	3	3	3	3	3	3	3	3	3	3	3	3	3
0	0	1	3	3	3	3	3	3	3	3	3	3	3	3	3	3	3	3
0	0	1	3	3	3	3	3	3	3	3	3	3	3	3	3	3	3	3
0	0	1	3	3	3	3	3	3	3	3	3	3	3	3	3	3	3	3
0	0	1	3	3	3	3	3	3	3	3	3	3	3	3	3	3	3	3
0	0	1	3	3	3	3	3	3	3	3	3	3	3	3	3	3	3	3
0	0	1	3	3	3	3	3	3	3	3	3	3	3	3	3	3	3	3
0	0	1	3	3	2	3	3	3	3	3	3	3	3	3	3	3	3	3
0	0	1	3	3	3	3	3	3	3	3	3	3	3	3	3	3	3	3
0	0	1	3	3	3	3	3	3	3	3	3	3	3	3	3	3	3	3
0	0	1	3	3	3	3	3	3	3	3	3	3	3	3	3	3	3	3
0	0	1	3	3	3	3	3	3	3	3	3	3	3	3	3	3	3	3
0	0	1	3	3	3	3	3	3	3	3	3	3	1	3	3	3	3	3
0	0	1	3	3	3	3	3	3	3	3	3	3	3	3	3	3	3	3
0	0	1	3	3	3	3	3	3	3	3	2	3	3	3	3	3	3	3
0	0	1	3	3	3	3	3	3	3	3	3	3	3	3	3	3	3	3
0	0	1	3	3	3	3	3	3	3	3	3	3	3	3	3	3	3	3
0	0	1	3	3	3	3	3	3	3	3	3	3	3	3	3	3	3	3
0	0	1	3	3	3	3	3	3	3	3	3	3	3	3	3	3	3	3
0	0	1	3	3	3	3	3	3	3	3	3	3	3	2	3	3	3	3
0	0	1	3	3	3	3	3	3	3	3	3	3	3	3	3	3	3	3
0	0	1	3	3	3	3	3	3	3	3	3	3	3	3	3	3	3	3
0	0	1	3	3	3	3	3	3	3	3	3	3	3	3	3	3	3	3
0	0	1	3	3	3	3	3	3	3	3	3	3	3	3	3	3	3	3
0	0	1	3	3	3	3	3	3	3	3	3	3	3	3	3	3	3	3
0	0	1	3	3	3	3	3	3	3	3	3	3	3	3	3	3	3	3
0	0	1	3	3	3	3	3	3	3	3	3	2	3	3	3	3	3	3
0	0	1	3	3	3	3	3	3	3	3	3	3	3	3	3	3	3	3
0	0	1	3	3	3	3	3	3	3	3	3	3	3	3	3	3	3	3
0	0	1	3	3	3	3	3	3	3	3	3	3	3	3	3	3	3	3
0	0	1	3	3	3	3	3	3	3	3	3	3	3	3	3	3	3	3
0	0	1	3	3	3	3	3	3	3	3	3	3	3	3	3	3	3	3
0	0	1	3	3	3	3	3	3	3	3	3	3	3	3	3	3	3	3
0	0	1	3	2	3	3	3	3	3	3	3	3	3	3	3	3	3	3
0	0	1	3	3	3	3	3	3	3	3	3	3	3	3	3	3	3	3
0	0	1	3	3	3	3	3	3	3	3	3	3	3	3	3	3	3	3
0	0	1	3	3	3	3	3	3	3	3	3	3	3	3	3	3	3	3
0	0	1	3	3	3	3	3	3	3	3	3	3	3	3	3	3	3	3
0	0	1	3	3	3	3	3	3	3	3	3	3	3	3	3	3	3	3
0	0	1	3	3	3	3	3	3	3	3	3	3	3	3	3	3	3	3
0	0	1	3	2	3	3	3	3	3	3	3	3	3	3	3	3	3	3
0	0	1	3	3	3	3	3	3	3	3	3	3	3	3	3	3	3	3
0	0	1	3	3	3	3	3	3	3	3	3	3	3	3	3	3	3	3
0	0	1	3	3	3	3	3	3	3	3	3	3	3	3	3	3	3	3
0	0	1	3	3	3	3	3	3	3	3	3	3	3	3	3	3	3	3
0	0	1	3	3	3	3	3	3	3	3	3	3	3	3	3	3	3	3
0	0	1	3	3	3	3	3	3	3	3	3	3	3	3	3	3	3	3
0	0	1	3	3	3	3	3	3	3	3	3	3	3	3	3	3	3	3
0	0	1	3	3	3	3	3	3	3	3	3	3	3	3	3	3	3	3
0	0	1	3	3	3	3	3	3	3	3	3	3	3	3	3	3	3	3
0	0	1	3	3	3	3	3	3	3	3	3	3	3	3	3	3	3	3
0	0	1	3	3	3	3	3	3	3	3	3	3	3	3	3	3	3	3
0	0	1	2	3	3	3	3	3	3	3	3	3	3	3	3	3	3	3
0	0	1	3	3	3	3	3	3	3	3	3	3	3	3	3	3	3	3
0	0	1	3	2	3	3	3	3	3	3	3	3	3	3	3	3	3	3
0	0	1	3	3	3	3	3	3	3	3	3	3	3	3	3	3	3	3
0	0	1	3	3	3	3	3	3	3	2	3	3	3	3	3	3	3	3
0	0	1	3	3	3	3	3	3	3	3	3	3	3	3	3	3	3	3
0	0	1	3	3	3	3	3	3	3	3	3	3	3	3	3	3	3	3
0	0	1	3	3	3	3	3	3	3	3	3	3	3	3	3	3	3	3
0	0	1	3	3	3	3	3	3	3	3	3	3	3	3	3	3	3	3
0	0	1	3	3	3	3	3	3	3	3	3	3	3	3	3	3	3	3
0	0	1	3	3	3	3	3	3	3	3	3	3	3	3	3	3	3	3
0	0	1	3	3	3	3	3	3	3	3	3	3	3	3	3	3	3	3
0	0	1	3	3	3	3	3	3	3	3	3	3	3	3	1	3	3	3
0	0	1	3	3	3	3	3	3	3	3	3	3	3	3	3	3	3	3
0	0	1	3	3	3	3	3	3	3	3	3	3	3	3	3	3	3	3
0	0	1	3	3	3	3	3	3	3	3	3	3	3	3	3	3	3	3
0	0	1	3	3	3	3	3	3	3	3	3	3	3	3	3	3	3	3
0	0	1	3	3	3	3	3	3	3	3	3	3	3	3	3	3	3	3
0	0	1	3	3	3	3	3	3	3	3	3	3	3	3	3	1	3	3
0	0	1	3	3	3	3	3	3	3	3	3	3	3	3	3	3	3	3
0	0	1	3	3	3	3	3	3	3	3	3	3	3	3	3	3	3	3
0	0	1	3	3	3	3	3	3	3	3	3	3	3	3	3	3	3	3
0	0	1	3	3	3	2	3	3	3	3	3	3	3	3	3	3	3	3
0	0	1	3	3	3	3	3	3	3	3	3	3	3	3	3	3	3	3
0	0	1	3	3	3	3	3	3	3	3	3	3	3	3	3	3	3	3
0	0	1	3	3	3	3	3	3	3	3	3	3	3	3	3	3	3	2
0	0	1	3	3	3	3	3	3	3	3	3	3	3	3	3	3	3	3
0	0	1	1	3	3	3	3	3	3	3	3	3	3	3	3	3	3	3
0	0	1	3	3	3	2	3	3	3	3	3	3	3	3	3	3	3	3
0	0	1	3	3	3	3	3	3	3	3	3	3	3	3	3	3	3	3
0	0	1	3	3	3	3	3	3	3	3	3	3	3	3	3	3	3	3
0	0	1	3	3	3	3	3	3	3	3	3	3	3	3	3	3	3	3
0	0	1	3	3	3	3	3	3	3	3	3	3	3	3	3	3	3	3
0	0	1	3	3	3	3	3	3	3	3	3	3	3	3	3	3	3	3
0	0	1	3	3	3	3	3	3	3	3	3	3	3	3	3	3	3	3
0	0	1	3	3	3	3	3	3	3	3	2	3	3	3	3	3	3	3
0	0	1	3	3	3	3	3	3	3	3	3	3	3	3	3	3	3	3
0	0	1	3	3	3	3	3	3	3	3	3	2	3	3	3	3	3	3
0	0	1	3	3	3	3	3	3	3	3	3	3	3	3	3	3	3	3
0	0	1	3	3	3	3	3	3	3	3	3	3	3	3	3	3	3	3
0	0	1	3	3	3	3	3	3	3	3	3	3	3	3	3	3	3	3
0	0	1	3	3	3	3	3	3	3	3	3	3	3	3	3	3	3	3
0	0	1	3	3	3	3	3	3	3	3	3	3	3	3	3	3	3	3
0	0	1	3	3	3	3	3	3	3	3	3	3	3	3	3	3	3	3
0	0	1	3	3	3	3	3	3	3	3	3	3	3	3	3	3	3	3
0	0	1	3	3	3	3	3	3	3	3	3	3	3	3	3	3	3	3
0	0	1	3	3	3	3	3	3	3	3	3	3	3	3	3	3	3	3
0	0	1	3	3	3	3	3	3	3	3	2	3	3	3	3	3	3	3
0	0	1	3	3	3	3	3	3	3	3	3	3	3	3	3	3	3	3
0	0	1	3	3	3	3	3	3	3	3	3	3	3	3	3	3	3	3
0	0	1	3	3	3	3	3	3	3	3	3	3	3	3	3	3	3	3
0	0	1	3	3	3	3	3	3	3	3	3	3	3	3	3	3	3	3
0	0	1	3	3	3	3	3	3	3	3	3	3	3	3	3	3	3	3
0	0	1	3	3	3	3	3	3	3	3	3	3	3	3	3	3	3	3
0	0	1	3	3	3	3	3	3	3	3	3	3	3	3	3	3	3	3
0	0	1	3	3	3	3	3	3	3	3	3	3	3	3	3	3	3	3
0	0	1	3	3	3	3	3	3	3	3	3	3	3	3	3	3	2	3
0	0	1	3	3	3	3	3	3	3	3	3	3	3	3	3	3	3	3
0	0	1	3	3	3	3	3	3	3	3	3	3	3	3	3	3	3	3
0	0	1	3	3	3	3	3	3	3	3	3	3	3	3	3	3	3	3
0	0	1	3	3	3	3	3	3	3	3	3	3	3	3	3	3	3	3
0	0	1	3	3	3	3	3	3	3	3	3	3	3	3	3	3	3	3
0	0	1	3	3	3	3	3	3	3	3	3	3	3	3	3	3	3	3
0	0	1	3	3	3	3	3	3	3	3	3	3	3	3	3	3	3	3
0	0	1	3	3	3	3	3	3	3	3	3	3	3	3	3	3	3	3
0	0	1	3	1	3	3	3	3	2	3	3	3	3	3	3	3	3	3
0	0	1	3	3	3	3	3	3	3	3	3	3	2	3	3	3	3	3
0	0	1	3	3	3	3	3	3	3	3	3	3	3	3	3	3	3	3
0	0	1	3	3	3	3	3	3	3	3	3	3	3	3	3	3	3	3
0	0	1	3	3	3	3	3	3	3	3	3	3	3	3	3	3	3	3
0	0	1	3	3	3	1	3	3	3	3	3	3	3	3	3	3	3	3
0	0	1	3	3	3	3	3	3	3	3	3	3	3	3	3	3	3	3
0	0	1	3	3	3	3	3	3	3	3	3	3	3	3	3	3	3	3
0	0	1	3	3	3	3	3	3	3	3	2	3	3	3	3	3	3	3
0	0	1	3	3	3	3	3	3	3	3	3	3	3	3	3	3	3	3
0	0	1	3	3	3	3	3	2	3	3	3	3	3	3	3	3	3	3
0	0	1	3	2	3	3	3	3	3	3	3	3	3	3	3	3	3	3
0	0	1	3	3	3	3	3	3	3	3	3	3	3	3	3	3	3	3
0	0	1	3	3	3	3	3	3	3	3	3	3	3	3	3	3	3	3
0	0	1	3	3	3	3	3	3	3	3	3	3	3	3	3	3	3	3
0	0	1	3	3	3	3	3	3	3	3	3	3	3	3	3	3	3	3
0	0	1	3	3	3	3	3	3	3	3	3	3	2	3	3	3	3	3
0	0	1	3	3	3	3	3	3	3	3	3	3	3	3	3	3	3	3
0	0	1	3	3	3	3	3	3	3	3	3	3	3	3	3	3	3	3
0	0	1	3	3	3	3	3	3	3	3	3	3	3	3	3	3	3	3
0	0	1	3	3	3	3	3	3	3	3	3	3	3	3	3	3	3	3
0	0	1	3	3	3	3	3	3	3	3	3	3	3	3	3	3	3	3
0	0	1	3	3	3	3	3	3	3	3	3	3	3	3	3	3	3	3
0	0	1	3	3	3	3	3	3	3	3	3	3	3	3	3	3	3	3
0	0	1	3	3	3	3	3	3	3	3	3	3	3	3	3	3	3	3
0	0	1	3	3	3	3	3	3	3	3	3	3	3	3	3	3	3	3
0	0	1	3	3	3	3	3	3	3	3	3	3	3	3	3	3	3	3
0	0	1	3	3	3	3	3	3	3	3	3	3	3	3	3	3	3	3
0	0	1	3	3	3	3	3	3	3	3	3	3	3	3	3	3	3	3
0	0	1	3	3	3	3	3	3	3	3	3	3	3	3	3	3	3	3
0	0	1	3	3	3	3	3	3	3	3	3	3	3	3	3	3	3	3
0	0	1	3	3	3	3	3	3	3	3	3	3	3	3	3	3	3	3
0	0	1	3	3	3	3	3	3	3	3	3	3	3	3	3	3	3	3
0	0	1	3	3	3	3	3	3	3	3	3	3	3	3	3	3	3	3
0	0	1	3	3	3	3	3	2	3	3	3	3	3	3	3	3	3	3
0	0	1	3	3	3	3	3	3	3	3	3	3	3	3	3	3	3	3
0	0	1	3	3	3	3	3	3	3	3	3	3	3	3	3	3	3	3
0	0	1	3	3	3	3	3	3	3	3	3	3	3	3	3	3	3	3
0	0	1	3	3	3	3	3	3	3	3	3	3	3	3	3	3	3	3
0	0	1	3	3	3	3	3	3	3	3	3	3	3	3	3	3	3	3
0	0	1	3	3	3	3	3	3	3	3	3	3	3	3	3	3	3	3
0	0	1	3	3	3	3	3	3	3	3	3	3	3	3	3	3	3	3
0	0	1	3	3	3	3	3	3	3	3	3	3	3	3	3	3	3	3
0	0	1	3	3	3	3	3	3	3	3	3	3	3	3	3	3	3	3
0	0	1	3	3	3	3	3	3	3	3	3	3	3	3	1	3	3	3
0	0	1	3	3	3	3	3	3	3	3	3	3	3	3	3	3	3	3
0	0	1	3	3	3	3	3	3	3	3	3	3	3	3	3	3	3	3
0	0	1	3	3	3	3	3	3	3	3	3	3	3	3	3	3	3	3
0	0	1	3	3	3	3	3	3	3	3	3	3	3	3	3	3	3	3
0	0	1	3	3	3	3	3	3	3	3	3	3	3	3	3	3	3	3
0	0	1	3	3	3	3	3	3	3	3	3	3	3	3	3	3	3	3
0	0	1	3	3	3	3	3	3	3	3	3	3	3	3	3	3	3	3
0	0	1	3	2	3	3	3	3	3	3	3	3	3	3	3	3	3	3
0	0	1	3	3	3	3	3	3	3	3	3	3	3	3	3	3	3	3
0	0	1	3	3	3	3	3	3	3	3	3	3	3	3	3	3	3	3
0	0	1	3	3	3	3	3	3	3	3	3	3	3	3	3	3	3	3
0	0	1	3	3	3	3	3	3	3	3	3	3	3	3	3	3	3	3
0	0	1	3	2	3	3	3	3	3	3	3	3	3	3	3	3	3	3
0	0	1	2	3	3	3	3	3	3	3	3	3	3	3	3	3	3	3
0	0	1	3	3	3	3	3	3	3	3	3	3	3	3	3	3	3	3
0	0	1	3	3	3	3	3	3	3	3	3	3	3	3	3	3	3	3
0	0	1	3	3	3	3	3	3	3	3	3	3	3	3	3	3	3	3
0	0	1	3	3	3	3	3	3	3	3	3	3	3	3	3	3	3	3
0	0	1	3	3	3	3	3	3	3	3	3	3	3	3	3	3	3	3
0	0	1	3	2	3	3	3	3	3	3	3	3	3	3	3	3	3	3
0	0	1	3	3	3	3	3	3	3	3	3	3	3	3	3	3	3	3
0	0	1	3	3	3	3	3	3	3	3	3	3	3	3	3	3	3	3
0	0	1	3	3	3	3	3	3	3	3	3	3	3	3	3	3	3	3
0	0	1	3	3	3	3	3	3	3	3	3	3	3	3	3	3	3	3
0	0	1	3	3	3	3	3	3	3	3	3	3	3	3	3	3	3	3
0	0	1	3	3	3	3	3	3	3	3	3	3	3	3	3	3	3	3
0	0	1	3	3	3	3	3	3	3	3	3	3	3	3	3	3	3	3
0	0	1	3	3	3	3	3	3	3	3	3	3	3	3	3	3	3	3
0	0	1	3	3	3	3	3	3	3	3	3	3	3	3	3	3	3	3
0	0	1	3	3	3	3	3	3	3	3	3	3	3	3	3	3	3	3
0	0	1	3	3	3	3	2	3	3	3	3	3	3	3	3	3	3	3
0	0	1	2	3	3	3	3	3	3	3	3	3	3	3	3	3	3	3
0	0	1	3	3	3	3	3	3	3	3	3	3	3	3	3	3	3	3
0	0	1	3	3	3	3	3	3	3	3	3	3	3	3	3	3	3	3
0	0	1	3	3	3	3	3	3	3	3	3	3	3	3	3	3	3	3
0	0	1	3	3	3	3	3	3	3	3	3	3	3	3	3	3	3	3
0	0	1	3	3	3	3	3	3	3	3	3	3	3	3	3	3	3	3
0	0	1	3	3	3	3	3	3	3	3	3	3	3	3	3	3	3	3
0	0	1	3	3	3	3	3	3	3	3	3	3	3	3	3	3	3	3
0	0	1	3	3	2	3	3	3	3	3	3	3	3	3	3	3	3	3
0	0	1	3	3	3	3	3	3	3	3	3	3	3	3	3	3	3	3
0	0	0	1	3	3	3	3	3	3	3	3	3	3	3	3	3	3	3
0	0	0	1	3	3	1	3	3	3	3	3	3	3	3	3	3	3	3
0	0	0	1	3	3	3	3	3	3	3	3	3	3	3	3	3	3	3
0	0	0	1	3	3	3	3	3	3	3	3	3	3	3	3	3	3	3
0	0	0	1	3	3	3	3	3	3	3	3	3	3	3	3	3	3	3
0	0	0	1	1	3	3	3	3	3	3	3	3	3	3	3	3	3	3
0	0	0	1	3	3	3	3	3	3	3	3	3	3	3	3	3	3	3
0	0	0	1	3	3	3	3	3	3	3	3	3	3	3	3	3	3	3
0	0	0	1	3	3	3	3	3	3	3	3	3	3	3	3	3	3	3
0	0	0	1	3	3	3	3	3	3	3	3	3	3	3	3	3	3	3
0	0	0	1	3	3	3	3	3	3	3	3	3	3	3	1	3	3	3
0	0	0	1	3	3	3	3	3	3	3	3	3	3	3	3	3	3	3
0	0	0	1	3	3	3	3	3	3	3	3	3	3	3	3	3	3	3
0	0	0	1	3	3	3	3	3	3	3	3	3	3	3	3	3	3	3
0	0	0	1	3	3	3	3	3	3	3	3	3	3	3	3	3	3	3
0	0	0	1	3	3	3	3	3	3	3	3	3	3	3	3	3	3	3
0	0	0	1	2	3	3	3	3	3	3	3	3	3	3	3	3	3	3
0	0	0	1	3	3	3	3	3	3	3	3	3	3	3	3	3	3	3
0	0	0	1	3	3	2	3	3	3	3	3	3	3	3	3	3	3	3
0	0	0	1	3	3	3	3	2	3	3	3	3	3	3	3	3	3	3
0	0	0	1	3	3	3	3	3	3	3	3	3	3	3	3	3	3	3
0	0	0	1	3	3	3	3	3	3	3	3	3	3	3	3	3	3	3
0	0	0	1	3	3	3	3	3	3	3	3	3	3	3	3	3	3	3
0	0	0	1	3	3	3	3	3	3	3	3	3	3	3	3	3	3	3
0	0	0	1	3	3	3	3	3	3	3	3	3	3	3	3	3	3	3
0	0	0	1	3	3	3	3	3	3	3	3	3	3	3	3	3	3	3
0	0	0	1	3	3	3	3	3	3	3	3	3	3	3	3	3	3	3
0	0	0	1	3	3	3	3	3	3	3	3	3	3	3	3	3	3	3
0	0	0	1	3	3	3	3	3	3	3	3	3	3	3	3	3	3	3
0	0	0	1	3	3	3	3	3	3	3	3	3	3	3	3	3	3	3
0	0	0	1	3	3	3	3	3	3	3	3	3	3	3	3	3	3	3
0	0	0	1	3	3	3	3	3	3	1	3	3	3	3	3	3	3	3
0	0	0	1	3	3	3	3	3	3	3	3	3	3	3	3	3	3	3
0	0	0	1	3	3	3	3	3	3	3	3	3	3	3	3	3	3	3
0	0	0	1	3	3	3	3	3	3	3	3	3	3	3	3	3	3	3
0	0	0	1	3	3	3	3	3	3	3	3	3	3	3	3	3	3	3
0	0	0	1	3	3	3	3	3	3	3	3	3	2	3	3	3	3	3
0	0	0	1	3	3	3	3	3	3	3	3	3	3	3	3	3	3	3
0	0	0	1	3	3	3	3	3	3	3	3	3	3	3	3	3	3	3
0	0	0	1	3	3	3	3	3	3	3	3	3	3	3	3	3	3	3
0	0	0	1	3	3	3	3	3	3	3	3	3	3	3	3	3	3	3
0	0	0	1	3	3	3	3	3	3	3	3	3	3	3	3	3	3	3
0	0	0	1	3	3	3	3	3	3	3	3	3	3	3	3	3	3	3
0	0	0	1	3	3	3	3	3	3	3	3	3	3	3	3	3	3	3
0	0	0	1	3	3	3	3	3	3	3	3	3	3	3	3	3	3	3
0	0	0	1	2	3	3	3	3	3	3	3	3	3	3	3	3	3	3
0	0	0	1	3	3	3	3	3	3	3	3	3	3	3	3	3	3	3
0	0	0	1	3	3	3	3	3	3	3	3	3	3	3	3	3	3	3
0	0	0	1	3	3	3	3	3	3	3	3	3	3	3	3	3	3	3
0	0	0	1	3	3	3	3	3	3	3	3	3	3	3	3	3	3	3
0	0	0	1	3	3	3	3	3	3	3	3	3	3	3	3	3	3	3
0	0	0	1	3	3	3	3	3	3	3	3	3	3	3	3	3	3	3
0	0	0	1	3	3	3	3	2	3	3	3	3	3	3	3	3	3	3
0	0	0	1	3	3	3	3	3	3	3	3	3	3	3	3	3	3	3
0	0	0	1	3	3	3	3	3	3	3	3	3	3	3	3	3	3	3
0	0	0	1	3	3	3	3	3	3	3	3	3	3	3	3	3	3	3
0	0	0	1	3	3	3	3	3	3	3	3	3	3	3	3	3	3	3
0	0	0	1	3	3	3	3	3	3	3	3	3	3	3	3	3	3	3
0	0	0	1	3	3	3	3	3	3	3	3	3	3	3	3	3	3	3
0	0	0	1	3	3	2	3	3	3	3	3	3	3	3	3	3	3	3
0	0	0	1	3	3	3	1	3	3	3	3	3	3	3	3	3	3	3
0	0	0	1	3	3	3	3	3	3	3	3	3	3	3	3	3	3	3
0	0	0	1	3	3	3	3	3	3	3	3	3	3	3	3	3	3	3
0	0	0	1	3	3	3	3	3	3	3	3	3	3	3	3	3	3	3
0	0	0	1	3	3	3	3	3	3	3	3	3	3	3	3	3	3	3
0	0	0	1	3	3	3	3	3	3	3	3	3	3	3	3	3	3	3
0	0	0	1	3	3	3	3	3	3	3	3	3	3	3	3	3	3	3
0	0	0	1	3	3	3	3	3	3	3	3	3	3	3	3	3	3	3
0	0	0	1	3	3	3	3	3	3	3	3	3	3	3	3	3	3	3
0	0	0	1	3	3	3	3	3	3	3	3	3	3	3	3	3	3	3
0	0	0	1	3	3	2	3	3	3	3	3	3	3	3	3	3	3	3
0	0	0	1	3	3	3	3	3	3	3	3	3	3	3	3	3	3	3
0	0	0	1	3	3	3	3	3	3	3	3	3	3	3	3	3	3	3
0	0	0	1	3	3	3	3	3	3	3	3	3	3	3	3	3	3	3
0	0	0	1	3	3	3	3	3	3	3	3	3	3	3	3	3	3	3
0	0	0	1	3	3	3	3	3	3	3	3	3	3	3	3	3	3	3
0	0	0	1	3	3	3	3	3	3	3	3	3	3	3	3	3	3	3
0	0	0	1	3	3	3	3	3	3	3	3	3	3	3	3	3	3	3
0	0	0	1	3	3	3	3	3	3	3	3	3	3	3	3	3	3	3
0	0	0	1	3	3	3	3	3	3	3	3	3	3	3	3	3	3	3
0	0	0	1	3	3	3	3	3	3	3	3	3	3	3	3	3	3	3
0	0	0	1	2	3	3	3	3	3	3	3	3	3	3	3	3	3	3
0	0	0	1	3	3	3	3	3	3	3	3	3	3	3	3	3	3	3
0	0	0	1	3	3	3	3	3	3	3	3	3	3	3	3	3	3	3
0	0	0	1	3	3	3	3	3	3	3	3	3	3	3	3	3	3	3
0	0	0	1	3	1	3	3	3	3	3	3	3	3	3	3	3	3	3
0	0	0	1	3	3	3	3	3	3	3	3	3	3	3	3	3	3	3
0	0	0	1	3	3	3	3	3	3	3	3	3	3	3	3	3	3	3
0	0	0	1	3	3	3	2	3	3	3	3	3	3	3	3	3	3	3
0	0	0	1	3	3	3	3	3	3	3	3	3	3	3	3	3	3	3
0	0	0	1	3	3	3	3	3	3	3	3	3	3	3	3	3	3	3
0	0	0	1	3	3	3	3	3	3	3	3	3	3	3	3	3	3	3
0	0	0	1	3	2	3	3	3	3	3	3	3	3	3	3	3	3	3
0	0	0	1	3	3	3	3	3	3	3	3	3	3	3	3	3	3	3
0	0	0	1	3	3	3	3	3	3	3	3	3	3	3	3	3	3	3
0	0	0	1	3	3	3	3	3	3	3	3	3	3	3	3	3	3	3
0	0	0	1	3	3	3	3	3	3	3	3	3	3	3	3	3	3	3
0	0	0	1	3	2	3	3	3	3	3	3	3	3	3	3	3	3	3
0	0	0	1	2	3	3	3	3	3	3	3	3	3	3	3	3	3	3
0	0	0	1	3	3	3	3	3	3	3	3	3	3	3	3	3	3	3
0	0	0	1	3	3	3	3	3	3	3	3	3	3	3	3	3	3	3
0	0	0	1	2	3	3	3	3	3	3	3	3	3	3	3	3	3	3
0	0	0	1	3	3	3	3	3	3	3	3	3	3	3	3	3	3	3
0	0	0	1	3	3	3	3	3	3	3	3	3	3	3	3	3	3	3
0	0	0	1	3	3	3	3	3	3	3	3	3	3	3	3	3	3	3
0	0	0	1	3	3	3	3	3	3	3	3	3	3	3	3	3	3	3
0	0	0	1	3	3	3	3	3	3	3	1	3	3	3	3	3	3	3
0	0	0	1	2	3	3	3	3	3	3	3	3	3	3	3	3	3	3
0	0	0	1	3	3	3	3	3	3	3	3	3	3	3	3	3	3	3
0	0	0	1	3	3	3	3	3	3	3	3	3	3	3	3	3	3	3
0	0	0	1	3	1	3	3	3	3	3	3	3	3	3	3	3	3	3
0	0	0	1	3	3	3	3	3	3	3	3	3	3	3	3	3	3	3
0	0	0	1	3	3	3	3	3	3	3	3	3	3	3	3	3	3	3
0	0	0	1	1	3	3	3	3	3	3	3	3	3	3	3	3	3	3
0	0	0	1	3	3	3	3	3	3	3	3	3	3	3	3	3	3	3
0	0	0	1	3	3	3	3	3	3	3	3	3	3	3	3	3	3	3
0	0	0	1	3	3	3	3	3	3	3	3	3	3	3	3	3	3	3
0	0	0	1	3	3	3	3	3	3	3	3	3	3	3	3	3	3	3
0	0	0	1	3	3	3	3	3	3	3	3	3	3	3	3	3	3	3
0	0	0	1	3	3	3	3	3	3	3	3	3	3	3	3	3	3	3
0	0	0	1	3	3	3	3	3	3	3	1	3	3	3	3	3	3	3
0	0	0	1	3	3	3	3	3	3	3	3	3	3	3	3	2	3	3
0	0	0	1	3	3	3	3	3	3	3	3	3	3	3	3	3	3	3
0	0	0	1	3	3	3	3	3	3	3	3	3	3	3	3	3	3	3
0	0	0	1	3	3	3	3	3	3	3	3	3	3	3	3	3	3	3
0	0	0	1	3	3	3	3	3	3	3	3	3	3	3	3	3	3	3
0	0	0	1	3	3	2	3	3	3	3	3	3	3	3	3	3	3	3
0	0	0	1	3	3	3	3	3	3	3	3	3	3	3	3	3	3	3
0	0	0	1	3	3	3	3	3	3	3	3	3	3	3	3	3	3	3
0	0	0	1	3	3	3	3	3	3	3	3	3	3	3	3	3	3	3
0	0	0	1	3	3	3	3	3	3	3	3	3	3	3	3	3	3	3
0	0	0	1	2	3	3	3	3	3	3	3	3	3	3	3	3	3	3
0	0	0	1	3	3	3	3	3	3	3	3	3	3	3	3	3	3	3
0	0	0	1	3	3	3	3	3	3	3	3	3	3	3	3	3	3	3
0	0	0	1	3	3	3	3	3	3	3	3	3	3	3	3	3	3	3
0	0	0	1	2	3	3	3	3	3	3	3	3	3	3	3	3	3	3
0	0	0	1	3	3	3	3	3	3	3	3	3	3	3	3	3	3	3
0	0	0	1	3	2	3	3	3	3	3	3	3	3	3	3	3	3	3
0	0	0	1	3	3	3	3	3	3	3	3	3	3	3	3	3	3	3
0	0	0	1	3	3	3	3	2	3	3	3	3	3	3	3	3	3	3
0	0	0	1	3	3	3	3	3	3	3	3	3	3	3	3	3	3	3
0	0	0	1	3	3	3	3	3	3	3	3	3	3	3	3	3	3	3
0	0	0	1	3	3	3	3	3	3	3	3	3	3	3	3	3	3	3
0	0	0	1	3	3	3	3	3	3	3	3	3	3	3	3	3	3	3
0	0	0	1	3	3	3	1	3	3	3	3	3	3	3	3	3	3	3
0	0	0	1	3	3	3	3	3	3	3	3	3	3	3	3	3	3	3
0	0	0	1	3	3	3	3	3	3	3	3	3	3	3	3	3	3	3
0	0	0	1	3	3	3	3	3	3	3	3	3	3	3	3	3	3	3
0	0	0	1	2	3	3	3	3	3	3	3	3	3	3	3	3	3	3
0	0	0	1	3	3	3	3	3	3	3	3	1	3	3	3	3	3	3
0	0	0	1	3	3	3	3	3	3	3	3	3	3	3	3	3	3	3
0	0	0	1	3	3	3	3	3	3	3	3	3	3	3	3	3	3	3
0	0	0	1	3	2	3	3	3	3	3	3	3	3	3	3	3	3	3
0	0	0	1	3	3	3	3	3	3	3	3	3	3	3	3	3	3	3
0	0	0	1	3	3	3	3	3	3	3	3	3	3	3	3	3	3	3
0	0	0	1	3	3	3	3	3	3	3	3	3	3	3	3	3	3	3
0	0	0	1	3	3	3	3	3	3	3	3	3	3	3	3	3	3	3
0	0	0	1	3	3	3	3	3	3	3	3	3	3	3	3	3	3	3
0	0	0	1	3	3	3	3	3	3	3	3	3	3	3	3	3	3	3
0	0	0	1	3	3	3	3	3	3	3	3	3	3	3	3	3	1	3
0	0	0	1	3	3	3	3	3	3	3	3	3	3	3	3	3	3	3
0	0	0	1	3	3	3	3	3	3	3	3	3	3	3	3	3	3	3
0	0	0	1	3	3	3	3	3	3	3	3	3	3	3	3	3	3	3
0	0	0	1	3	3	3	3	3	3	3	3	3	3	3	3	3	3	3
0	0	0	1	3	3	3	3	3	3	3	3	3	3	3	3	3	3	3
0	0	0	1	3	3	3	3	3	3	3	3	3	3	3	3	3	3	3
0	0	0	1	3	3	3	3	3	3	3	3	3	3	3	3	3	3	3
0	0	0	1	3	3	3	3	3	3	3	3	3	3	3	3	3	3	3
0	0	0	1	3	3	3	3	3	3	3	3	3	3	3	3	3	3	3
0	0	0	1	3	3	3	3	3	3	3	3	3	3	3	3	3	3	3
0	0	0	1	3	3	3	3	3	3	3	3	3	3	3	3	3	3	3
0	0	0	1	3	3	3	3	3	2	3	3	3	3	3	3	3	3	3
0	0	0	1	3	3	3	3	3	3	3	3	3	3	3	3	3	3	3
0	0	0	1	3	3	3	3	3	3	3	3	3	3	3	3	3	3	3
0	0	0	1	3	3	3	3	3	3	3	3	3	3	3	3	3	3	3
0	0	0	1	3	3	3	3	3	3	3	3	3	3	3	3	3	3	3
0	0	0	1	3	2	3	3	3	3	3	3	3	3	3	3	3	3	3
0	0	0	1	3	3	3	3	3	3	3	3	3	3	3	3	3	3	3
0	0	0	1	2	3	3	3	3	3	3	3	3	3	3	3	3	3	3
0	0	0	1	3	3	3	3	3	3	3	3	3	3	3	3	3	3	3
0	0	0	1	3	3	3	3	3	3	3	3	3	3	3	3	3	3	3
0	0	0	1	3	3	1	3	3	3	3	3	2	3	3	3	3	3	3
0	0	0	1	3	3	2	3	3	3	3	3	3	3	3	3	3	3	3
0	0	0	1	3	3	3	3	3	3	3	3	3	3	3	3	3	3	3
0	0	0	1	3	3	3	3	3	3	3	3	3	3	3	3	3	3	3
0	0	0	1	3	3	3	1	3	3	3	3	3	3	3	3	3	3	3
0	0	0	1	3	3	3	3	3	3	3	3	3	3	3	3	3	3	3
0	0	0	1	3	3	3	3	3	3	3	3	3	3	3	3	3	3	3
0	0	0	1	3	3	3	3	3	3	3	3	3	3	3	3	3	3	3
0	0	0	1	3	3	2	3	3	3	3	3	3	3	3	3	3	3	3
0	0	0	1	3	3	3	3	3	3	3	3	3	3	3	3	3	3	3
0	0	0	1	3	3	3	3	3	3	3	3	3	3	3	3	3	3	3
0	0	0	1	3	3	3	3	3	3	3	3	3	3	3	3	3	3	3
0	0	0	1	3	3	3	3	3	3	3	3	3	3	3	3	3	3	3
0	0	0	1	3	3	3	3	3	3	3	3	3	3	3	3	3	3	3
0	0	0	1	3	3	3	3	3	3	3	3	3	3	3	3	3	3	3
0	0	0	1	3	3	3	3	3	3	3	3	3	3	3	3	3	3	3
0	0	0	1	3	3	3	3	3	3	3	3	3	3	3	3	3	3	3
0	0	0	1	3	3	3	3	3	3	3	3	3	3	3	3	3	3	3
0	0	0	1	3	3	3	3	3	3	3	3	3	3	3	3	3	3	3
0	0	0	1	3	3	3	3	3	3	3	3	3	3	3	3	3	3	3
0	0	0	1	3	3	3	3	3	3	3	3	3	3	3	3	3	3	3
0	0	0	1	3	3	3	3	3	3	3	3	3	3	3	3	3	3	3
0	0	0	1	3	3	3	3	3	3	3	3	3	3	3	3	3	3	3
0	0	0	1	3	2	3	3	3	3	3	3	3	3	3	3	3	3	3
0	0	0	1	3	3	3	3	3	3	3	3	3	3	3	2	3	3	3
0	0	0	1	3	3	3	3	3	3	3	3	3	3	3	3	3	3	3
0	0	0	1	3	3	3	3	3	3	3	3	3	3	3	3	3	3	3
0	0	0	1	3	3	3	3	3	3	3	3	3	3	3	3	3	3	3
0	0	0	1	3	3	3	3	3	3	3	3	3	3	3	3	3	3	3
0	0	0	1	3	3	3	3	3	3	3	3	3	3	3	3	3	3	3
0	0	0	1	3	3	3	3	3	3	3	3	3	3	3	3	3	3	3
0	0	0	1	3	3	3	3	3	3	3	3	3	3	3	3	3	3	3
0	0	0	1	3	3	3	3	3	3	2	3	3	3	3	3	3	3	3
0	0	0	1	3	3	3	3	3	3	3	3	3	3	3	3	3	3	3
0	0	0	1	3	3	3	3	3	3	3	3	3	3	3	3	3	3	3
0	0	0	1	3	3	3	3	3	3	3	3	3	3	3	3	3	3	3
0	0	0	1	3	3	3	3	3	3	3	3	3	3	3	3	3	3	3
0	0	0	1	3	3	3	3	3	3	3	3	1	1	3	3	3	3	3
0	0	0	1	3	3	3	3	3	3	3	3	3	3	3	3	3	3	3
0	0	0	1	3	3	3	3	3	3	3	3	3	3	3	3	3	3	3
0	0	0	1	3	3	3	3	3	3	3	3	3	3	3	3	3	3	3
0	0	0	1	2	3	3	3	3	3	3	3	3	3	3	3	3	3	3
0	0	0	1	3	3	3	3	3	3	3	3	3	3	3	3	3	3	2
0	0	0	1	3	3	3	3	3	3	3	3	3	3	3	3	3	3	3
0	0	0	1	3	3	3	3	3	3	3	3	3	3	3	3	3	3	3
0	0	0	1	3	3	3	3	3	3	3	3	3	3	3	3	3	3	3
0	0	0	1	3	3	3	3	3	3	3	3	3	3	3	3	3	3	3
0	0	0	1	3	3	3	3	3	3	3	3	3	3	3	3	3	3	3
0	0	0	1	3	3	3	3	3	3	3	3	3	3	3	3	3	3	3
0	0	0	1	3	2	3	3	3	3	3	3	3	3	3	3	3	3	3
0	0	0	1	3	3	3	3	3	3	3	3	3	3	3	3	3	3	3
0	0	0	1	3	3	3	3	3	3	3	3	3	3	3	3	3	3	3
0	0	0	1	3	3	3	3	3	3	3	3	3	3	3	3	3	3	3
0	0	0	1	3	3	3	3	3	3	3	3	3	3	3	3	3	3	3
0	0	0	1	2	3	3	3	3	3	3	3	3	3	3	3	3	3	3
0	0	0	1	3	1	3	3	3	3	3	3	2	3	3	3	3	3	3
0	0	0	1	3	3	3	3	3	3	3	3	3	3	3	3	3	3	3
0	0	0	1	3	3	3	3	3	3	3	3	3	3	3	3	3	3	3
0	0	0	1	3	3	3	3	3	3	3	3	3	3	3	3	3	3	3
0	0	0	1	3	3	3	3	3	3	3	3	3	3	3	3	3	3	3
0	0	0	1	3	3	3	3	3	3	3	3	3	3	3	3	3	3	3
0	0	0	1	3	3	3	3	3	3	3	3	3	3	3	3	3	3	3
0	0	0	1	3	3	3	3	3	3	3	3	3	3	3	3	3	3	3
0	0	0	1	3	3	3	3	3	3	3	3	3	3	3	3	3	3	3
0	0	0	1	3	3	3	3	3	3	3	3	3	3	3	3	3	3	3
0	0	0	1	3	3	3	3	3	3	3	3	3	3	3	3	3	3	3
0	0	0	1	3	3	3	3	3	3	3	3	3	3	3	3	3	3	3
0	0	0	1	3	1	3	3	3	3	3	3	3	3	3	3	3	3	3
0	0	0	1	3	3	3	3	1	3	3	3	3	1	3	3	3	3	3
0	0	0	1	3	3	3	3	3	1	3	3	3	3	3	3	3	3	3
0	0	0	1	3	3	3	3	3	3	3	3	3	3	3	3	3	3	3
0	0	0	1	3	3	3	3	3	3	3	3	3	3	3	3	3	3	3
0	0	0	1	3	3	3	3	3	3	3	3	3	3	3	3	2	3	3
0	0	0	1	3	3	3	3	3	2	3	3	3	3	3	3	3	3	3
0	0	0	1	3	3	3	3	3	3	3	3	3	3	3	3	3	3	3
0	0	0	1	3	3	3	2	3	3	3	3	3	3	3	3	3	3	3
0	0	0	1	3	3	3	3	3	3	3	3	3	3	3	3	3	3	3
0	0	0	1	3	3	3	3	3	3	3	3	3	3	3	3	3	3	3
0	0	0	1	3	3	3	3	3	3	3	3	3	3	3	3	3	3	3
0	0	0	1	3	3	3	3	3	3	3	3	3	3	3	3	3	3	3
0	0	0	1	3	3	3	3	3	3	3	3	3	3	3	3	3	3	3
0	0	0	1	3	3	3	3	3	3	3	3	3	3	3	3	3	3	3
0	0	0	1	3	3	3	3	3	3	3	3	3	3	3	3	2	3	3
0	0	0	1	3	3	3	3	3	3	3	3	3	3	3	3	3	3	3
0	0	0	1	3	3	3	3	3	3	3	3	3	3	3	3	3	3	3
0	0	0	1	3	3	3	3	3	3	3	3	3	3	3	3	3	3	3
0	0	0	1	3	3	3	3	3	3	3	3	3	3	3	3	3	3	3
0	0	0	1	3	3	3	3	3	3	3	3	3	3	3	3	3	3	3
0	0	0	1	3	3	3	3	3	3	3	3	3	3	3	3	3	3	3
0	0	0	1	3	3	3	3	3	3	3	3	3	3	3	3	3	3	3
0	0	0	1	3	3	3	3	3	3	3	3	3	3	3	3	3	3	3
0	0	0	1	3	3	3	3	3	3	3	3	3	3	3	3	3	3	3
0	0	0	1	3	3	3	3	3	3	3	3	3	3	3	3	3	3	3
0	0	0	1	3	3	3	3	3	3	3	3	3	3	3	3	3	3	3
0	0	0	1	3	3	3	3	3	3	3	3	3	3	3	3	3	3	3
0	0	0	1	3	3	3	3	3	3	3	3	3	3	3	3	3	3	3
0	0	0	1	3	3	3	3	3	3	3	3	3	3	3	3	3	3	3
0	0	0	1	3	3	3	3	3	3	3	3	3	3	3	3	3	3	3
0	0	0	1	3	3	3	3	3	3	3	3	3	3	3	3	3	3	3
0	0	0	1	3	3	3	3	3	3	3	3	3	3	3	3	3	3	3
0	0	0	1	3	3	3	3	3	3	3	3	3	3	3	3	3	3	3
0	0	0	1	3	3	3	3	3	3	3	3	3	3	3	3	3	3	3
0	0	0	1	3	3	3	3	3	3	3	3	3	3	3	3	3	3	3
0	0	0	1	3	3	3	3	3	3	3	3	3	3	3	3	3	3	3
0	0	0	1	3	3	3	3	3	3	3	3	3	3	3	3	3	3	3
0	0	0	1	3	3	3	3	3	3	3	3	3	3	3	3	3	3	3
0	0	0	1	3	3	3	3	3	3	3	3	3	3	3	3	3	3	3
0	0	0	1	3	3	3	3	3	3	3	3	3	3	3	3	3	3	3
0	0	0	1	3	3	3	3	3	3	3	3	3	3	3	3	3	3	3
0	0	0	1	3	3	3	3	3	2	3	3	3	3	3	3	3	3	3
0	0	0	1	3	3	3	3	3	3	3	3	3	3	3	3	3	3	3
0	0	0	1	3	3	3	3	3	3	3	3	3	3	3	3	3	3	3
0	0	0	1	3	3	3	2	3	3	3	3	3	3	3	3	3	3	3
0	0	0	1	3	3	3	3	3	3	3	3	3	3	3	3	3	3	3
0	0	0	1	3	3	3	3	3	3	3	3	3	3	3	3	3	3	3
0	0	0	1	3	3	3	3	3	3	3	3	3	3	3	3	3	3	3
0	0	0	1	3	3	3	3	3	3	3	3	3	3	3	3	3	3	3
0	0	0	1	3	3	3	3	3	3	3	3	3	3	3	3	3	3	3
0	0	0	1	3	3	3	3	3	3	3	3	3	3	3	3	3	3	3
0	0	0	1	3	3	3	3	3	3	3	3	3	3	3	3	3	3	3
0	0	0	1	3	3	3	3	3	3	3	3	3	3	3	3	3	3	3
0	0	0	1	3	3	3	3	3	3	3	3	3	3	3	3	3	3	3
0	0	0	1	3	3	3	3	3	3	3	3	3	3	2	3	3	3	3
0	0	0	1	3	3	3	3	3	3	3	3	3	3	3	3	3	3	3
0	0	0	1	3	3	3	3	3	3	3	3	3	3	3	3	3	3	3
0	0	0	1	3	3	3	3	3	3	3	3	3	3	3	3	3	3	3
0	0	0	1	2	3	3	3	3	3	3	3	3	3	3	3	3	3	3
0	0	0	1	3	3	3	3	3	3	3	3	3	3	3	3	3	3	3
0	0	0	1	3	3	3	3	3	3	3	3	3	3	3	3	3	2	3
0	0	0	1	3	3	3	3	3	3	3	3	3	3	3	3	3	3	3
0	0	0	1	3	3	3	3	3	3	3	3	3	3	3	3	3	3	3
0	0	0	1	3	3	3	3	3	3	3	3	3	3	3	3	3	3	3
0	0	0	1	3	3	3	3	3	3	3	3	3	3	3	3	3	3	3
0	0	0	1	3	3	3	3	3	3	3	3	3	3	3	3	3	3	3
0	0	0	1	3	3	3	3	3	3	3	3	3	3	3	3	3	3	3
0	0	0	1	3	2	3	3	3	3	3	3	3	3	3	3	3	3	3
0	0	0	1	3	3	3	3	3	3	3	3	3	3	3	3	3	3	3
0	0	0	1	3	3	3	3	3	3	3	3	3	3	3	3	3	3	3
0	0	0	1	3	3	3	3	3	3	3	3	3	3	3	3	3	3	3
0	0	0	1	3	3	3	3	3	3	3	3	3	3	3	3	3	3	3
0	0	0	1	2	3	3	3	3	3	3	3	3	3	3	3	3	3	3
0	0	0	1	3	3	3	3	3	3	3	3	3	3	3	3	3	3	3
0	0	0	1	3	3	3	3	3	3	3	3	3	3	3	3	3	3	3
0	0	0	1	3	3	3	3	3	3	3	3	3	3	3	3	3	3	3
0	0	0	1	3	3	3	3	3	3	3	3	3	3	3	3	3	3	3
0	0	0	1	3	3	3	3	3	3	3	3	3	3	3	3	3	3	3
0	0	0	1	3	3	3	2	3	3	3	3	3	3	3	3	3	3	3
0	0	0	1	3	3	3	3	3	3	3	3	3	3	3	3	3	3	3
0	0	0	1	3	3	2	3	3	3	3	3	3	3	3	3	3	3	3
0	0	0	1	3	3	3	3	3	3	3	3	3	3	3	3	3	3	3
0	0	0	1	3	3	2	3	3	3	3	3	3	3	3	3	3	3	3
0	0	0	1	3	3	3	3	3	3	3	3	3	3	3	3	3	3	3
0	0	0	1	3	3	3	3	3	3	3	3	3	3	3	3	3	3	3
0	0	0	1	3	3	3	1	3	3	3	3	3	3	3	3	3	3	3
0	0	0	1	3	3	3	3	3	3	3	3	3	3	3	3	3	3	3
0	0	0	1	3	3	3	3	3	3	3	3	3	3	3	3	3	3	3
0	0	0	1	3	3	3	3	3	3	3	3	3	3	3	3	3	3	3
0	0	0	1	3	3	3	3	3	3	3	3	3	3	3	3	3	3	3
0	0	0	1	3	3	3	3	3	3	3	3	3	3	3	3	3	3	3
0	0	0	1	3	3	3	3	3	3	3	3	3	3	3	3	3	3	3
0	0	0	1	2	3	3	3	3	3	3	3	3	3	3	3	3	3	3
0	0	0	1	3	3	3	3	3	3	3	3	3	3	3	3	3	3	3
0	0	0	1	3	3	3	3	3	3	3	3	3	3	3	3	2	3	3
0	0	0	1	3	3	3	3	3	3	3	3	3	3	3	3	3	3	3
0	0	0	1	3	3	3	3	3	3	3	3	3	3	3	3	3	3	3
0	0	0	1	3	3	3	3	3	3	3	3	3	3	3	3	3	3	3
0	0	0	1	3	3	3	3	3	2	3	3	3	3	3	3	3	3	3
0	0	0	1	3	3	3	3	3	3	3	3	3	3	3	3	3	3	3
0	0	0	1	3	3	2	3	3	3	3	3	3	3	3	3	3	3	3
0	0	0	1	3	3	3	3	3	3	3	3	3	3	3	3	3	3	3
0	0	0	1	3	3	3	3	3	3	3	3	3	3	3	3	3	3	3
0	0	0	1	3	3	3	3	3	3	3	3	3	3	3	3	3	3	3
0	0	0	1	3	3	3	3	3	3	3	3	3	3	3	3	3	3	3
0	0	0	1	3	3	3	3	3	3	3	3	3	3	3	3	3	3	3
0	0	0	1	3	3	3	3	3	3	3	3	3	3	3	3	3	3	3
0	0	0	1	3	3	3	3	3	3	3	3	3	3	3	3	3	3	3
0	0	0	1	3	3	3	3	3	3	3	3	3	3	3	3	3	3	3
0	0	0	1	3	3	3	3	3	3	3	3	3	3	3	3	3	3	3
0	0	0	1	3	3	3	3	3	3	3	3	3	3	3	3	3	3	3
0	0	0	1	3	3	3	3	3	3	3	3	3	3	3	3	3	3	3
0	0	0	1	3	3	2	3	3	3	3	3	3	3	3	3	3	3	3
0	0	0	1	3	3	3	3	3	3	2	3	3	3	3	3	3	3	3
0	0	0	1	3	3	3	3	3	3	3	3	3	3	3	3	3	3	3
0	0	0	1	3	3	3	3	3	3	3	3	3	3	3	3	3	3	3
0	0	0	1	3	3	3	3	3	3	3	3	3	3	3	3	3	3	3
0	0	0	1	3	3	3	3	3	3	3	3	3	3	3	3	3	3	3
0	0	0	1	3	3	3	3	3	3	3	3	3	3	3	3	3	3	3
0	0	0	1	3	3	3	3	3	3	3	3	3	3	3	3	3	3	3
0	0	0	1	3	3	3	3	3	3	3	3	3	3	3	3	3	3	3
0	0	0	1	3	3	3	3	3	3	3	3	3	3	3	3	3	3	3
0	0	0	1	3	3	3	3	3	3	3	3	3	3	3	3	3	3	3
0	0	0	1	3	3	3	3	3	3	3	3	3	3	3	3	3	3	3
0	0	0	1	3	3	3	3	3	3	3	3	3	3	3	3	3	3	3
0	0	0	1	3	3	3	3	3	3	3	3	3	3	3	3	3	3	3
0	0	0	1	3	3	3	3	3	3	3	3	3	3	3	3	3	3	3
0	0	0	1	3	3	3	3	3	3	3	3	3	3	3	3	3	3	3
0	0	0	1	3	3	2	3	3	3	3	3	3	3	3	3	3	3	3
0	0	0	1	3	3	3	3	3	2	3	3	3	3	3	3	3	3	3
0	0	0	1	3	3	3	3	2	3	3	3	3	3	3	3	3	3	3
0	0	0	1	3	3	3	3	3	3	3	3	3	3	3	3	2	3	3
0	0	0	1	3	3	3	3	3	3	3	3	3	3	3	3	3	3	3
0	0	0	1	3	3	3	3	3	3	3	3	3	3	3	3	3	3	3
0	0	0	1	3	3	3	3	3	3	3	3	3	3	3	3	3	3	3
0	0	0	1	3	3	3	3	3	3	3	3	3	3	3	3	3	3	3
0	0	0	1	3	3	3	3	3	3	3	3	3	3	3	3	3	3	3
0	0	0	1	3	3	3	3	3	3	3	3	3	3	3	3	3	3	3
0	0	0	1	3	3	3	3	3	3	3	3	3	3	3	3	3	3	3
0	0	0	1	3	3	3	3	3	3	3	3	3	3	3	3	3	3	3
0	0	0	1	3	3	3	3	3	3	3	3	3	3	3	3	3	3	3
0	0	0	1	3	3	3	3	3	3	3	3	3	3	3	3	3	3	3
0	0	0	1	3	3	3	3	3	3	3	3	3	3	3	3	3	3	3
0	0	0	1	3	3	3	3	3	3	3	3	3	3	3	3	3	3	3
0	0	0	1	3	3	3	3	3	3	3	3	3	3	3	3	3	3	3
0	0	0	1	3	3	3	3	2	3	3	3	3	3	3	3	3	3	3
0	0	0	1	3	3	3	3	3	3	3	3	3	3	3	3	3	3	3
0	0	0	1	3	3	3	3	3	3	3	3	3	3	3	3	3	3	3
0	0	0	1	3	3	3	3	3	3	3	3	3	3	3	3	3	3	3
0	0	0	1	3	3	3	3	3	3	3	3	3	3	3	3	3	3	3
0	0	0	1	3	3	3	3	3	3	3	3	3	3	3	3	3	3	3
0	0	0	1	3	3	3	3	3	3	3	3	3	3	3	3	3	3	3
0	0	0	1	3	2	3	3	3	3	3	3	3	3	3	3	3	3	3
0	0	0	1	3	3	3	3	3	3	3	3	3	3	3	3	3	3	3
0	0	0	1	3	3	3	3	3	3	3	3	3	3	3	3	3	3	3
0	0	0	1	3	3	3	3	3	3	3	3	3	3	3	3	3	3	3
0	0	0	1	3	3	3	3	3	3	3	3	3	3	3	3	3	3	3
0	0	0	1	3	3	3	3	3	3	3	3	3	3	3	3	3	3	3
0	0	0	1	3	3	3	3	3	3	3	3	3	3	3	3	3	3	3
0	0	0	1	3	3	3	3	3	3	3	3	3	3	3	3	3	3	3
0	0	0	1	3	3	3	3	3	3	3	3	3	3	3	3	3	3	3
0	0	0	1	3	3	3	3	3	3	3	2	3	3	3	3	3	3	3
0	0	0	1	3	3	3	3	3	3	3	3	3	3	3	3	3	3	3
0	0	0	1	3	3	3	3	3	3	3	3	3	3	3	3	3	3	3
0	0	0	1	2	3	3	3	3	3	3	3	3	3	3	3	3	3	3
0	0	0	1	3	3	3	3	3	3	3	3	3	3	3	3	3	3	3
0	0	0	1	3	3	3	3	3	3	3	3	3	3	3	3	3	3	3
0	0	0	1	3	3	3	3	3	3	3	3	3	3	3	3	3	3	3
0	0	0	1	3	3	3	3	3	3	3	3	3	3	3	3	3	3	3
0	0	0	1	3	3	3	3	3	3	3	3	3	3	3	3	3	3	3
0	0	0	1	3	3	3	2	3	3	3	3	3	3	3	3	3	3	3
0	0	0	1	3	3	3	3	3	3	3	3	3	3	3	3	3	3	3
0	0	0	1	3	3	3	3	3	3	3	3	3	3	3	3	3	3	3
0	0	0	1	3	3	3	3	3	3	3	3	3	3	3	3	3	3	3
0	0	0	1	3	3	3	3	3	3	3	3	3	3	3	3	3	3	3
0	0	0	1	3	2	3	3	3	3	3	3	3	3	3	3	3	3	3
0	0	0	1	3	3	3	3	3	3	3	3	3	3	3	3	3	3	3
0	0	0	1	3	3	3	3	3	3	3	3	3	3	3	3	3	3	3
0	0	0	1	3	2	3	3	3	3	3	3	3	3	3	3	3	3	3
0	0	0	1	3	3	3	3	3	3	3	3	2	3	3	3	3	3	3
0	0	0	1	3	3	3	3	3	3	3	3	3	3	3	3	3	3	3
0	0	0	1	3	3	3	3	3	3	3	3	3	3	3	3	3	3	3
0	0	0	1	3	3	3	3	3	3	3	3	3	3	3	3	3	3	3
0	0	0	1	2	3	3	3	3	3	3	3	3	3	3	3	3	3	3
0	0	0	1	3	3	3	3	3	3	3	3	3	3	3	3	3	3	3
0	0	0	1	3	3	3	3	3	3	3	3	3	3	3	3	3	3	3
0	0	0	1	3	3	3	3	3	3	3	3	3	3	3	3	3	3	3
0	0	0	1	3	3	3	3	3	3	3	3	3	3	3	3	3	3	3
0	0	0	1	3	3	3	3	3	3	3	3	3	3	3	3	3	3	3
0	0	0	1	3	3	3	3	3	3	3	3	3	3	3	3	3	3	3
0	0	0	1	3	3	3	3	3	3	3	3	3	3	3	3	3	3	3
0	0	0	1	3	3	3	3	3	3	3	3	3	3	3	3	3	3	3
0	0	0	1	3	3	3	3	3	3	3	3	3	3	3	3	3	3	3
0	0	0	1	3	3	3	3	2	3	3	3	3	3	3	3	3	3	3
0	0	0	1	3	3	3	3	3	3	3	3	3	3	3	3	3	3	3
0	0	0	1	3	3	3	3	3	2	3	3	3	3	3	3	3	3	3
0	0	0	1	3	3	3	3	3	3	3	3	3	3	3	3	3	3	3
0	0	0	1	3	3	3	3	3	3	3	3	3	3	3	3	3	3	3
0	0	0	1	3	3	3	3	3	3	3	3	3	3	3	3	3	3	3
0	0	0	1	3	3	3	3	3	3	3	3	3	3	3	3	3	3	3
0	0	0	1	3	3	3	3	3	3	3	3	3	3	3	3	3	3	3
0	0	0	1	3	3	3	3	3	3	3	3	3	3	3	3	3	3	3
0	0	0	1	3	3	3	3	3	3	3	3	3	3	3	3	3	3	3
0	0	0	1	3	3	3	3	3	3	3	3	3	3	3	3	3	3	3
0	0	0	1	3	3	3	3	3	3	3	3	3	3	3	3	3	3	3
0	0	0	1	3	3	3	3	3	3	3	3	3	3	3	3	3	3	3
0	0	0	1	3	3	3	3	3	3	3	3	3	3	3	3	3	3	3
0	0	0	1	3	2	3	3	3	3	3	3	3	3	3	3	3	3	3
0	0	0	1	3	3	3	3	3	3	3	3	3	3	3	3	3	3	3
0	0	0	1	3	3	3	3	3	3	3	3	3	3	3	3	2	3	3
0	0	0	1	3	3	3	3	3	3	3	3	3	3	3	3	3	3	3
0	0	0	1	3	3	3	3	3	3	3	3	3	3	3	3	3	3	3
0	0	0	1	3	3	3	3	3	3	3	3	3	3	3	3	3	3	3
0	0	0	1	3	3	3	3	3	3	3	3	3	3	3	3	3	3	3
0	0	0	1	3	3	3	3	3	3	3	3	3	3	3	3	3	3	3
0	0	0	1	3	3	3	3	3	3	3	3	3	3	3	3	3	3	3
0	0	0	1	3	3	3	3	3	2	3	3	3	3	3	3	3	3	3
0	0	0	1	3	3	3	3	3	3	3	3	3	3	3	3	3	3	3
0	0	0	1	3	3	3	3	3	3	3	3	3	3	3	3	3	3	3
0	0	0	1	3	3	3	3	3	3	3	3	3	3	3	3	3	3	3
0	0	0	1	3	3	3	3	3	3	3	3	3	3	3	3	3	3	3
0	0	0	1	3	3	3	3	3	2	3	3	3	3	3	3	3	3	3
0	0	0	1	3	3	3	3	3	3	3	3	3	3	3	3	3	3	3
0	0	0	1	3	3	3	3	3	3	3	3	3	3	3	3	3	3	3
0	0	0	1	3	3	3	3	3	3	3	3	3	3	3	3	3	3	3
0	0	0	1	3	3	3	3	3	3	3	3	3	3	3	3	3	3	3
0	0	0	1	3	3	3	3	3	3	3	3	3	3	3	3	3	3	3
0	0	0	1	3	3	3	3	3	3	3	3	3	3	3	3	3	3	3
0	0	0	1	3	3	3	3	3	1	3	3	3	3	3	3	3	3	3
0	0	0	1	3	3	3	3	3	3	3	3	3	3	3	3	3	3	3
0	0	0	1	3	3	3	3	3	3	3	3	3	3	3	3	3	3	3
0	0	0	1	3	3	3	3	3	3	3	3	3	3	3	3	3	3	3
0	0	0	1	3	3	3	3	3	3	3	3	3	3	3	3	3	3	3
0	0	0	1	3	3	3	1	3	3	3	3	3	3	3	3	3	3	3
0	0	0	1	3	3	3	3	3	3	3	3	3	3	3	3	3	3	3
0	0	0	1	3	3	3	3	3	3	3	3	3	3	3	3	3	3	3
0	0	0	1	3	3	3	3	3	3	3	3	3	3	3	3	3	3	3
0	0	0	1	3	3	3	3	3	3	3	3	3	3	3	3	3	3	3
0	0	0	1	3	3	3	3	3	3	3	3	3	3	3	3	3	3	3
0	0	0	1	3	1	3	3	3	3	3	3	3	3	3	3	3	3	3
0	0	0	1	3	3	3	3	3	3	3	3	3	3	3	3	3	3	3
0	0	0	1	3	3	3	3	3	3	3	3	3	3	3	3	3	3	3
0	0	0	1	3	3	3	3	3	3	3	3	3	2	3	3	3	3	3
0	0	0	1	3	3	3	3	3	3	3	3	3	3	3	3	3	3	3
0	0	0	1	3	3	3	3	3	3	3	3	3	3	3	3	3	3	3
0	0	0	1	1	3	3	3	3	1	3	2	3	3	3	3	3	3	3
0	0	0	1	3	3	2	3	3	3	3	3	3	3	3	3	3	3	3
0	0	0	1	2	3	3	3	3	3	3	3	3	3	3	3	3	3	3
0	0	0	1	3	3	3	3	3	3	3	3	3	3	3	3	3	3	3
0	0	0	1	3	3	3	3	3	3	3	3	3	3	3	3	3	3	3
0	0	0	1	3	3	3	3	3	3	3	3	3	3	3	3	3	3	3
0	0	0	1	3	3	3	3	3	3	3	3	3	3	3	3	3	3	3
0	0	0	1	3	3	3	3	3	3	3	3	3	3	3	3	3	3	3
0	0	0	1	3	3	3	3	3	3	3	3	3	3	3	3	3	3	3
0	0	0	1	3	3	3	3	3	3	3	3	3	3	3	3	3	3	3
0	0	0	1	3	1	3	3	3	3	3	3	1	3	3	3	3	3	3
0	0	0	1	3	3	3	3	3	3	3	3	3	3	3	3	3	3	3
0	0	0	1	3	3	2	3	3	3	3	3	3	3	3	3	3	3	3
0	0	0	1	3	3	1	3	3	3	3	3	3	3	3	3	3	3	3
0	0	0	1	3	3	3	3	3	3	3	3	3	3	3	3	3	3	3
0	0	0	1	3	3	3	3	3	3	3	3	3	3	3	3	3	3	3
0	0	0	1	3	3	3	3	3	3	3	3	3	3	3	3	3	3	3
0	0	0	1	3	3	3	3	3	3	3	3	3	3	3	3	3	3	3
0	0	0	1	3	3	3	3	3	3	3	3	3	3	3	3	3	3	3
0	0	0	1	3	3	3	3	3	3	3	3	3	3	3	3	3	3	3
0	0	0	1	3	3	3	3	3	3	3	3	3	3	3	3	3	3	3
0	0	0	1	3	3	3	3	3	3	3	3	3	3	3	3	3	3	3
0	0	0	1	3	3	3	3	3	3	3	3	3	2	3	3	3	3	3
0	0	0	1	3	3	3	3	3	3	3	3	3	3	3	3	3	3	3
0	0	0	1	3	3	3	3	3	3	3	3	3	3	3	3	3	3	3
0	0	0	1	3	3	3	3	3	3	3	3	3	3	3	3	3	3	3
0	0	0	1	3	3	3	3	3	3	3	3	3	3	3	3	3	3	3
0	0	0	1	3	3	3	3	3	3	3	3	3	3	3	3	3	3	3
0	0	0	0	1	3	3	3	3	3	3	3	3	3	3	3	3	3	3
0	0	0	0	1	3	3	3	3	3	3	3	3	3	3	3	3	3	3
0	0	0	0	1	3	3	3	3	3	3	3	3	3	3	3	3	3	3
0	0	0	0	1	3	3	3	3	3	3	3	3	3	3	3	3	3	3
0	0	0	0	1	3	3	3	3	3	3	3	3	3	3	3	3	3	3
0	0	0	0	1	3	3	3	3	3	3	3	3	3	3	3	3	3	3
0	0	0	0	1	3	3	3	2	3	3	3	3	3	3	3	3	3	3
0	0	0	0	1	3	3	3	3	3	3	3	3	3	3	3	3	3	3
0	0	0	0	1	3	3	3	3	3	3	3	3	3	3	3	3	3	3
0	0	0	0	1	3	3	3	3	3	3	3	3	3	2	3	3	3	3
0	0	0	0	1	3	3	3	3	3	3	3	3	3	3	3	3	3	3
0	0	0	0	1	3	3	3	3	3	3	3	3	3	3	3	3	3	3
0	0	0	0	1	3	3	3	3	3	3	3	3	3	3	3	3	3	3
0	0	0	0	1	3	3	2	3	3	3	3	3	3	3	3	3	3	3
0	0	0	0	1	3	3	3	3	3	3	3	3	3	3	3	3	3	3
0	0	0	0	1	3	3	3	3	3	3	3	3	3	3	3	3	3	3
0	0	0	0	1	3	3	3	3	3	3	3	3	3	3	3	3	3	3
0	0	0	0	1	3	3	3	3	3	3	3	3	3	3	3	3	3	3
0	0	0	0	1	3	3	3	3	3	3	3	3	3	3	3	3	3	3
0	0	0	0	1	3	3	3	3	3	3	3	3	3	3	3	3	3	3
0	0	0	0	1	3	3	3	3	3	3	3	3	3	3	3	3	3	3
0	0	0	0	1	3	3	3	3	3	3	3	3	3	3	3	3	3	3
0	0	0	0	1	3	3	3	3	3	3	3	3	3	3	3	3	3	3
0	0	0	0	1	3	3	3	3	3	3	3	3	3	3	3	3	3	3
0	0	0	0	1	3	3	3	3	3	3	3	3	3	3	3	3	3	3
0	0	0	0	1	3	3	3	3	3	3	2	3	3	3	3	3	3	3
0	0	0	0	1	3	3	3	3	3	3	3	3	3	3	3	3	3	3
0	0	0	0	1	3	3	3	3	3	3	3	3	3	3	3	3	3	3
0	0	0	0	1	3	3	3	3	3	3	3	3	3	3	3	3	3	3
0	0	0	0	1	3	3	3	3	3	3	3	3	3	3	3	3	3	3
0	0	0	0	1	3	3	3	3	3	3	3	3	3	3	3	3	3	3
0	0	0	0	1	3	3	3	3	3	3	3	3	3	3	3	3	3	3
0	0	0	0	1	3	3	3	3	3	3	3	3	3	3	3	3	3	3
0	0	0	0	1	3	3	3	3	3	3	3	3	3	3	3	3	3	3
0	0	0	0	1	3	3	3	3	3	3	3	3	3	3	3	3	3	3
0	0	0	0	1	3	3	3	3	3	3	3	2	3	3	3	3	3	3
0	0	0	0	1	3	3	3	3	3	3	3	3	3	3	3	3	3	3
0	0	0	0	1	3	3	3	3	3	3	3	3	3	3	3	3	3	3
0	0	0	0	1	3	3	3	3	3	3	3	3	3	3	3	3	3	3
0	0	0	0	1	3	3	3	3	3	3	3	3	3	3	3	3	3	3
0	0	0	0	1	3	3	3	3	3	3	3	3	3	3	3	3	3	3
0	0	0	0	1	3	3	3	3	3	3	3	3	3	3	3	3	3	3
0	0	0	0	1	3	3	3	3	3	3	3	3	3	3	3	3	3	3
0	0	0	0	1	3	3	3	3	3	3	3	3	3	3	3	3	3	3
0	0	0	0	1	3	3	3	3	3	3	3	3	3	3	3	3	3	3
0	0	0	0	1	3	3	3	3	3	3	3	3	3	3	3	3	3	3
0	0	0	0	1	3	3	3	3	3	3	3	3	3	3	3	3	3	3
0	0	0	0	1	3	3	3	2	3	3	3	3	3	3	3	3	3	3
0	0	0	0	1	3	3	3	3	3	3	3	3	3	3	3	3	3	3
0	0	0	0	1	3	3	3	2	3	3	3	3	3	3	3	3	3	3
0	0	0	0	1	3	3	3	3	3	3	3	3	3	3	3	3	3	3
0	0	0	0	1	3	3	3	3	3	3	3	3	3	3	3	3	3	3
0	0	0	0	1	3	3	3	3	3	3	3	3	3	3	3	3	3	3
0	0	0	0	1	3	3	3	3	3	3	3	3	3	3	3	3	3	3
0	0	0	0	1	3	3	3	3	3	3	3	3	3	3	3	3	3	3
0	0	0	0	1	3	3	3	3	3	3	3	3	3	3	3	3	3	3
0	0	0	0	1	3	3	3	3	3	3	3	3	3	3	3	3	3	3
0	0	0	0	1	3	3	3	3	3	3	3	3	3	3	3	3	3	3
0	0	0	0	1	3	3	3	3	3	3	3	3	3	3	3	3	3	3
0	0	0	0	1	3	3	3	3	3	3	3	3	3	3	3	3	3	3
0	0	0	0	1	3	2	3	3	3	3	3	3	3	3	3	3	3	3
0	0	0	0	1	3	3	3	3	3	3	3	3	3	3	3	3	3	3
0	0	0	0	1	3	3	3	3	3	3	3	3	3	3	3	3	3	3
0	0	0	0	1	3	3	3	3	3	3	3	3	3	3	3	3	3	3
0	0	0	0	1	3	3	3	3	3	3	3	3	3	3	1	3	3	3
0	0	0	0	1	3	3	3	3	3	3	3	3	3	3	3	3	3	3
0	0	0	0	1	3	3	3	3	3	3	3	3	3	3	3	3	3	3
0	0	0	0	1	3	3	3	3	3	3	3	3	3	3	3	3	3	3
0	0	0	0	1	3	3	3	3	3	3	3	3	3	3	3	3	3	3
0	0	0	0	1	3	3	3	3	3	3	3	3	3	3	3	3	3	3
0	0	0	0	1	3	3	3	3	3	3	3	3	3	3	3	3	3	3
0	0	0	0	1	3	3	3	3	3	3	3	3	3	3	3	3	3	3
0	0	0	0	1	3	3	3	3	3	3	3	3	3	3	3	3	3	3
0	0	0	0	1	3	2	3	3	3	3	3	3	3	3	3	3	3	3
0	0	0	0	1	3	3	3	3	3	3	3	3	3	3	3	3	3	3
0	0	0	0	1	2	3	3	3	3	3	3	3	3	3	3	3	3	3
0	0	0	0	1	3	3	3	3	3	3	3	3	3	3	3	3	3	3
0	0	0	0	1	3	3	2	3	3	3	3	3	3	3	3	3	3	3
0	0	0	0	1	3	3	3	3	3	3	3	3	3	3	3	3	3	3
0	0	0	0	1	3	3	3	3	3	3	3	3	3	3	3	3	3	3
0	0	0	0	1	3	3	3	3	3	3	3	3	3	3	3	3	3	3
0	0	0	0	1	3	3	3	3	3	3	3	3	3	3	3	3	3	3
0	0	0	0	1	3	3	2	3	3	3	3	3	3	3	3	3	3	3
0	0	0	0	1	3	3	3	3	3	3	1	3	3	3	3	3	3	3
0	0	0	0	1	3	3	3	3	3	3	3	3	3	3	3	3	3	3
0	0	0	0	1	3	3	3	3	3	3	3	3	3	3	3	3	3	3
0	0	0	0	1	3	3	3	3	3	3	3	3	3	3	3	3	3	3
0	0	0	0	1	3	3	3	3	3	3	3	3	3	3	3	3	3	3
0	0	0	0	1	3	3	3	3	3	3	3	3	3	3	3	3	3	3
0	0	0	0	1	3	3	3	3	3	3	3	3	3	3	3	3	3	3
0	0	0	0	1	3	3	3	3	3	3	3	3	3	3	3	3	3	3
0	0	0	0	1	3	3	3	3	3	3	3	3	3	3	3	3	3	3
0	0	0	0	1	3	3	3	3	3	3	3	1	3	3	3	3	3	3
0	0	0	0	1	3	3	3	1	3	3	3	3	3	3	3	2	3	3
0	0	0	0	1	3	3	3	3	3	3	3	3	3	3	3	3	3	3
0	0	0	0	1	3	3	2	3	3	3	3	3	3	3	3	3	3	3
0	0	0	0	1	3	3	3	3	3	3	3	1	3	3	3	3	3	3
0	0	0	0	1	3	3	3	2	3	3	3	3	3	3	3	3	3	3
0	0	0	0	1	3	3	3	3	3	3	3	3	3	3	3	3	3	3
0	0	0	0	1	3	3	3	3	3	3	3	3	3	3	3	3	3	3
0	0	0	0	1	3	3	3	3	3	3	3	3	3	3	3	3	3	3
0	0	0	0	1	3	3	3	3	3	3	3	3	3	3	3	3	3	3
0	0	0	0	1	3	3	3	3	3	3	3	3	3	3	3	3	3	3
0	0	0	0	1	3	3	3	3	3	3	3	3	3	3	3	3	3	3
0	0	0	0	1	3	3	3	3	3	3	3	3	3	3	3	3	3	3
0	0	0	0	1	3	3	3	3	3	3	3	3	3	3	3	3	3	3
0	0	0	0	1	3	3	3	3	3	3	3	3	3	3	3	3	3	3
0	0	0	0	1	3	3	3	3	3	3	3	3	3	3	3	3	3	3
0	0	0	0	1	3	1	3	3	3	3	3	3	3	3	3	3	3	3
0	0	0	0	1	3	3	3	3	3	3	3	3	3	3	3	3	3	3
0	0	0	0	1	3	3	3	3	3	3	3	3	3	3	3	3	3	3
0	0	0	0	1	3	3	3	3	3	3	3	3	3	3	3	3	3	3
0	0	0	0	1	3	3	3	3	3	3	3	3	3	3	3	3	3	3
0	0	0	0	1	3	3	3	3	3	3	3	3	3	3	3	3	3	3
0	0	0	0	1	3	3	3	3	3	3	3	3	3	3	3	3	3	3
0	0	0	0	1	3	3	3	3	3	3	3	3	3	3	3	3	3	3
0	0	0	0	1	3	3	3	3	3	3	3	3	3	3	3	3	3	3
0	0	0	0	1	3	3	3	3	3	3	3	3	3	3	3	3	3	3
0	0	0	0	1	3	3	3	3	2	3	3	3	3	3	3	3	3	3
0	0	0	0	1	3	3	3	3	3	3	3	3	3	3	3	3	3	3
0	0	0	0	1	3	3	3	3	3	3	1	3	3	3	3	3	3	3
0	0	0	0	1	3	3	3	3	3	3	3	3	3	3	3	3	3	3
0	0	0	0	1	3	3	3	3	3	3	3	3	3	3	3	3	3	3
0	0	0	0	1	3	3	3	3	3	3	3	3	3	3	3	3	3	3
0	0	0	0	1	3	3	3	3	3	3	3	3	3	3	3	3	3	3
0	0	0	0	1	2	3	3	3	3	3	3	3	3	3	3	3	3	3
0	0	0	0	1	3	3	3	3	3	1	3	1	3	3	3	3	3	3
0	0	0	0	1	1	3	3	3	3	3	3	3	3	3	3	3	3	3
0	0	0	0	1	3	3	3	3	3	3	3	3	3	3	3	3	3	3
0	0	0	0	1	1	3	3	3	3	3	3	3	3	3	3	3	3	3
0	0	0	0	1	3	3	3	3	3	3	3	3	3	3	3	3	3	3
0	0	0	0	1	2	3	3	3	3	3	3	3	3	3	3	3	3	3
0	0	0	0	1	3	3	3	3	3	3	3	3	3	3	3	3	3	3
0	0	0	0	1	3	3	3	3	3	3	3	3	3	3	3	3	3	3
0	0	0	0	1	3	3	3	3	3	3	3	3	3	3	3	3	3	3
0	0	0	0	1	3	3	3	3	3	3	3	3	3	3	3	3	3	3
0	0	0	0	1	3	3	3	3	3	2	3	3	3	3	3	3	3	3
0	0	0	0	1	3	3	3	3	3	3	3	3	3	3	3	3	3	3
0	0	0	0	1	1	3	2	3	3	3	3	3	3	3	3	3	3	3
0	0	0	0	1	1	3	3	3	3	3	3	3	3	3	3	3	3	3
0	0	0	0	1	3	3	3	3	3	3	3	3	3	3	3	3	3	3
0	0	0	0	1	3	3	3	3	3	3	3	3	3	3	3	3	3	3
0	0	0	0	1	3	3	3	3	3	3	3	3	3	3	3	3	3	3
0	0	0	0	1	3	3	3	3	3	3	3	3	3	3	3	3	3	3
0	0	0	0	1	3	3	3	3	3	3	3	3	3	3	3	3	3	3
0	0	0	0	1	3	3	3	3	3	3	3	3	3	3	3	3	3	3
0	0	0	0	1	3	3	3	3	3	3	3	3	3	3	3	3	3	3
0	0	0	0	1	3	3	3	3	3	3	3	3	3	3	3	3	3	3
0	0	0	0	1	3	3	3	3	3	3	3	3	3	3	3	3	3	3
0	0	0	0	1	3	3	3	3	3	3	3	3	3	3	3	3	3	3
0	0	0	0	1	3	3	3	3	3	3	3	3	3	3	3	3	3	3
0	0	0	0	1	3	3	3	3	3	3	3	3	3	3	3	3	3	3
0	0	0	0	1	3	3	3	3	3	3	3	3	3	3	3	3	3	3
0	0	0	0	1	3	3	3	3	3	3	3	3	3	3	3	3	3	3
0	0	0	0	1	3	3	3	3	3	3	3	3	3	3	3	3	3	3
0	0	0	0	1	3	3	3	3	3	3	2	3	3	3	3	3	3	3
0	0	0	0	1	3	3	3	3	3	3	3	3	3	3	3	3	3	3
0	0	0	0	1	3	3	3	3	3	3	3	3	3	3	3	3	3	3
0	0	0	0	1	3	3	3	3	2	3	3	3	3	3	3	3	3	3
0	0	0	0	1	3	3	1	3	3	3	3	3	3	3	3	3	3	3
0	0	0	0	1	3	3	3	3	3	3	3	3	3	3	3	3	3	3
0	0	0	0	1	3	3	3	3	3	3	3	3	3	3	3	3	3	3
0	0	0	0	1	3	3	3	3	3	3	3	3	3	3	3	3	3	3
0	0	0	0	1	3	3	3	3	3	3	3	3	3	3	3	3	3	3
0	0	0	0	1	3	3	3	3	3	3	3	3	3	3	3	3	3	3
0	0	0	0	1	3	3	3	3	3	3	3	3	3	3	3	3	3	3
0	0	0	0	1	3	3	3	3	3	3	3	3	3	3	3	3	3	3
0	0	0	0	1	3	3	3	3	3	3	3	3	3	3	3	3	3	3
0	0	0	0	1	3	3	3	3	3	3	3	3	3	3	3	3	3	3
0	0	0	0	1	3	3	3	3	3	3	3	3	3	3	3	3	3	3
0	0	0	0	1	3	3	3	3	1	3	3	3	3	3	3	3	3	3
0	0	0	0	1	3	3	3	3	3	3	3	3	3	3	3	3	3	3
0	0	0	0	1	3	3	3	3	3	3	3	3	3	3	3	3	3	3
0	0	0	0	1	3	3	3	3	3	3	3	3	3	3	3	3	3	3
0	0	0	0	1	3	3	2	3	3	3	3	3	3	3	3	3	3	3
0	0	0	0	1	3	3	3	3	3	3	3	3	3	3	3	3	3	3
0	0	0	0	1	3	3	3	1	3	3	3	3	3	3	3	3	3	3
0	0	0	0	1	3	3	3	3	3	3	3	3	3	3	3	3	3	3
0	0	0	0	1	3	3	3	3	3	3	3	3	3	3	3	3	3	3
0	0	0	0	1	3	3	3	3	3	3	3	3	3	3	3	3	3	3
0	0	0	0	1	3	3	3	3	3	3	3	3	3	3	3	3	3	3
0	0	0	0	1	3	3	3	3	3	3	3	3	3	3	3	3	3	3
0	0	0	0	1	3	3	3	3	3	3	3	3	3	3	3	3	3	3
0	0	0	0	1	3	3	3	3	3	3	3	3	3	3	3	3	3	3
0	0	0	0	1	3	3	3	3	3	3	3	3	3	3	3	3	3	3
0	0	0	0	1	3	3	3	3	3	3	3	3	3	2	3	3	3	3
0	0	0	0	1	3	3	1	2	3	3	3	3	3	3	3	3	3	3
0	0	0	0	1	3	3	3	3	3	3	3	3	3	3	3	3	3	3
0	0	0	0	1	3	3	3	3	3	3	3	3	3	3	3	3	3	3
0	0	0	0	1	3	3	3	3	3	3	3	3	1	3	3	3	3	3
0	0	0	0	1	3	3	3	3	3	3	3	3	3	3	3	3	3	3
0	0	0	0	1	3	3	3	3	3	3	3	3	3	3	3	3	3	3
0	0	0	0	1	3	3	3	3	3	3	3	3	3	3	3	3	3	3
0	0	0	0	1	3	3	3	3	2	3	3	3	3	3	3	3	3	3
0	0	0	0	1	3	3	3	3	3	3	3	3	3	3	3	3	3	3
0	0	0	0	1	3	3	3	3	3	3	3	1	3	2	3	3	3	3
0	0	0	0	1	3	3	3	3	3	3	3	3	3	3	3	3	3	3
0	0	0	0	1	3	3	3	3	3	3	3	3	3	3	3	3	3	3
0	0	0	0	1	3	3	3	3	3	3	3	3	3	3	3	3	3	3
0	0	0	0	1	3	3	3	3	3	3	3	3	3	3	3	3	3	3
0	0	0	0	1	3	3	3	3	3	3	3	3	3	2	3	3	3	3
0	0	0	0	1	2	3	3	3	3	3	3	3	3	3	3	3	3	3
0	0	0	0	1	3	3	3	3	3	3	3	3	3	3	3	3	3	3
0	0	0	0	1	3	3	3	3	3	3	3	3	3	3	3	3	3	3
0	0	0	0	1	3	3	3	3	3	3	3	2	3	3	3	3	3	3
0	0	0	0	1	3	3	3	3	3	3	3	3	3	3	3	3	3	3
0	0	0	0	1	3	3	3	1	3	3	3	3	2	3	3	3	3	3
0	0	0	0	1	3	3	3	3	3	3	3	3	3	3	3	3	3	3
0	0	0	0	1	3	3	3	3	3	3	3	3	3	3	3	3	3	3
0	0	0	0	1	1	3	3	3	3	3	3	3	3	3	3	3	3	3
0	0	0	0	1	3	3	3	3	3	3	3	1	3	3	3	1	3	3
0	0	0	0	1	3	3	3	3	3	3	3	3	3	3	3	3	3	3
0	0	0	0	1	3	3	3	3	3	3	3	3	3	3	3	3	3	3
0	0	0	0	1	3	3	3	3	3	3	3	3	3	3	3	3	3	3
0	0	0	0	1	3	3	3	3	3	3	3	3	3	3	3	3	1	3
0	0	0	0	1	3	3	3	3	3	3	3	3	3	3	3	3	3	3
0	0	0	0	1	3	3	3	3	3	3	3	3	3	3	3	3	3	3
0	0	0	0	1	3	3	3	3	3	3	3	3	3	3	3	3	3	3
0	0	0	0	1	3	3	3	3	3	3	3	3	3	3	3	3	3	3
0	0	0	0	1	3	3	3	3	3	3	3	2	3	3	3	3	3	3
0	0	0	0	1	3	3	3	3	3	3	3	3	3	3	3	3	3	3
0	0	0	0	1	3	3	3	3	3	3	3	3	3	3	3	3	3	3
0	0	0	0	1	3	3	3	3	3	3	2	3	3	3	3	3	3	3
0	0	0	0	1	3	3	3	3	3	3	3	3	3	3	3	3	3	3
0	0	0	0	1	3	3	3	3	3	3	3	3	3	3	3	3	3	3
0	0	0	0	1	3	3	3	3	3	3	3	3	3	3	3	3	3	3
0	0	0	0	1	3	3	3	3	3	3	3	3	3	3	3	3	3	3
0	0	0	0	1	3	3	3	3	3	3	3	3	3	3	3	3	3	3
0	0	0	0	1	3	3	3	3	3	3	3	3	3	3	3	2	3	3
0	0	0	0	1	3	3	3	3	3	3	3	3	3	3	3	3	3	3
0	0	0	0	1	3	3	3	3	3	3	3	3	3	3	3	3	3	3
0	0	0	0	1	3	3	3	3	3	3	3	3	3	3	3	3	3	3
0	0	0	0	1	3	3	3	3	3	3	3	3	3	3	3	3	3	3
0	0	0	0	1	3	3	3	3	3	3	3	3	3	3	3	3	3	3
0	0	0	0	1	3	3	3	3	3	3	3	3	3	3	3	3	3	3
0	0	0	0	1	3	3	3	3	3	3	3	3	3	3	3	3	3	3
0	0	0	0	1	3	3	3	3	3	3	3	3	3	3	3	3	3	3
0	0	0	0	1	3	3	2	3	3	3	3	3	3	3	3	3	3	3
0	0	0	0	1	3	3	3	3	3	2	3	3	3	3	3	3	3	3
0	0	0	0	1	3	3	3	2	3	3	3	3	3	3	3	3	3	3
0	0	0	0	1	3	3	3	3	3	3	3	3	3	3	3	3	3	3
0	0	0	0	1	3	3	3	3	3	3	3	3	3	3	3	3	3	3
0	0	0	0	1	3	3	3	1	3	3	3	3	3	3	3	3	3	3
0	0	0	0	1	3	3	3	3	3	3	3	3	3	3	3	3	3	3
0	0	0	0	1	3	3	3	3	3	3	3	3	3	3	3	3	3	3
0	0	0	0	1	3	3	3	3	3	3	3	3	3	3	3	3	3	3
0	0	0	0	1	3	3	3	3	3	3	3	3	3	3	3	3	3	3
0	0	0	0	1	3	3	3	3	3	3	3	3	3	3	3	3	3	3
0	0	0	0	1	3	3	3	3	3	3	3	3	3	3	3	3	3	3
0	0	0	0	1	3	3	3	3	3	3	3	3	3	3	3	3	3	3
0	0	0	0	1	3	3	3	3	3	3	3	3	3	3	3	3	3	3
0	0	0	0	1	3	3	3	3	3	3	3	3	3	3	3	3	3	3
0	0	0	0	1	3	3	3	3	3	3	3	3	3	3	3	3	3	3
0	0	0	0	1	3	3	3	3	3	3	3	3	3	3	3	3	3	3
0	0	0	0	1	3	3	3	3	3	3	3	3	3	3	3	3	3	3
0	0	0	0	1	3	3	3	3	3	3	3	3	3	3	3	3	3	3
0	0	0	0	1	3	3	3	3	3	3	3	3	3	3	3	3	3	3
0	0	0	0	1	3	3	3	3	3	3	3	3	3	3	3	3	3	3
0	0	0	0	1	3	3	3	3	3	3	3	3	3	3	3	3	3	3
0	0	0	0	1	3	3	3	3	3	3	3	3	3	3	3	3	3	3
0	0	0	0	1	3	3	3	3	3	3	3	3	3	3	3	3	3	3
0	0	0	0	1	3	3	3	3	3	3	3	3	3	3	3	3	3	3
0	0	0	0	1	3	3	3	3	3	3	3	3	3	3	3	3	3	3
0	0	0	0	1	3	3	3	3	3	3	3	3	3	3	3	3	3	3
0	0	0	0	1	3	3	3	3	3	3	3	3	3	3	3	3	3	3
0	0	0	0	1	3	3	3	3	3	3	3	3	3	3	3	3	3	3
0	0	0	0	1	3	3	3	3	3	3	3	3	3	3	3	3	3	3
0	0	0	0	1	3	3	3	3	3	3	3	3	3	3	3	3	3	3
0	0	0	0	1	3	3	3	3	3	3	3	3	3	3	3	3	3	3
0	0	0	0	1	2	3	3	3	3	3	3	3	3	3	3	3	3	3
0	0	0	0	1	3	3	3	3	3	3	3	3	3	3	3	3	3	3
0	0	0	0	1	2	3	3	3	3	3	3	3	3	3	3	3	3	3
0	0	0	0	1	3	3	3	3	3	3	3	3	3	3	3	3	3	3
0	0	0	0	1	3	3	3	3	3	3	3	3	3	3	3	3	3	3
0	0	0	0	1	3	3	3	3	3	3	3	3	3	3	3	3	3	3
0	0	0	0	1	3	3	3	3	3	3	3	3	3	3	3	3	3	3
0	0	0	0	1	3	3	3	3	3	3	3	3	3	3	3	3	3	3
0	0	0	0	1	3	3	3	3	3	3	3	3	3	3	3	3	3	3
0	0	0	0	1	3	3	3	3	3	3	3	3	3	3	3	3	3	3
0	0	0	0	1	3	3	3	3	3	3	3	3	3	3	3	3	3	3
0	0	0	0	1	3	3	3	3	3	3	3	3	3	3	3	3	3	3
0	0	0	0	1	3	2	3	3	3	3	3	3	3	3	3	3	3	3
0	0	0	0	1	3	3	3	3	3	3	3	3	3	3	3	3	3	3
0	0	0	0	1	3	3	3	3	3	3	3	3	3	3	3	3	3	3
0	0	0	0	1	3	3	3	3	3	3	3	3	3	3	3	3	3	3
0	0	0	0	1	3	3	3	3	3	3	3	3	3	3	3	3	3	3
0	0	0	0	1	3	3	3	3	3	3	3	3	3	3	3	3	3	3
0	0	0	0	1	3	3	3	3	3	3	3	3	3	3	3	3	3	3
0	0	0	0	1	3	3	2	3	3	3	3	3	3	3	3	3	3	3
0	0	0	0	1	3	3	3	3	3	3	3	3	3	3	3	3	3	3
0	0	0	0	1	3	3	3	3	3	3	3	3	3	3	3	3	3	3
0	0	0	0	1	3	3	3	3	3	3	3	3	3	3	3	3	3	3
0	0	0	0	1	3	3	3	3	3	3	3	3	3	3	3	3	3	3
0	0	0	0	1	3	3	3	3	3	3	3	3	3	3	3	3	3	3
0	0	0	0	1	3	3	3	3	3	3	3	3	3	3	3	3	3	3
0	0	0	0	1	3	3	3	3	3	3	3	3	3	2	3	3	3	3
0	0	0	0	1	3	3	3	3	3	3	3	3	3	3	3	3	3	3
0	0	0	0	1	3	3	3	3	3	3	3	3	3	3	3	3	3	3
0	0	0	0	1	3	3	3	3	3	3	3	3	3	3	3	3	3	3
0	0	0	0	1	3	3	3	3	3	3	3	3	3	3	3	3	3	3
0	0	0	0	1	3	3	3	3	3	3	3	3	3	3	3	3	3	3
0	0	0	0	1	3	3	3	3	3	3	3	3	3	3	3	3	3	3
0	0	0	0	1	3	3	3	3	3	3	3	3	3	3	3	3	3	3
0	0	0	0	1	3	3	3	3	3	3	3	3	3	3	3	3	3	3
0	0	0	0	1	3	3	3	3	3	3	3	3	3	3	3	3	3	3
0	0	0	0	1	3	3	3	3	3	3	3	3	3	3	3	3	3	3
0	0	0	0	1	3	3	3	3	3	3	3	3	3	3	3	3	3	3
0	0	0	0	1	3	3	3	3	3	3	3	3	3	3	3	3	3	3
0	0	0	0	1	3	3	3	3	3	3	3	3	3	3	3	3	3	3
0	0	0	0	1	3	1	3	3	3	3	3	3	3	3	3	3	3	3
0	0	0	0	1	3	3	3	3	3	3	3	3	3	3	3	3	3	3
0	0	0	0	1	3	3	3	3	3	3	3	3	3	3	3	3	3	3
0	0	0	0	1	3	3	3	3	3	3	3	3	3	3	3	3	3	3
0	0	0	0	1	3	3	3	3	3	3	3	3	3	3	3	3	3	3
0	0	0	0	1	3	3	3	3	3	3	3	3	3	3	3	3	3	3
0	0	0	0	1	2	3	3	3	3	3	3	3	3	3	3	3	3	3
0	0	0	0	1	3	3	3	2	3	3	3	3	3	3	3	3	3	3
0	0	0	0	1	3	3	3	3	3	3	3	3	3	3	3	3	3	3
0	0	0	0	1	3	3	3	3	3	3	3	3	3	3	3	3	3	3
0	0	0	0	1	2	3	3	3	3	3	3	3	3	3	3	3	3	3
0	0	0	0	1	3	3	3	3	3	3	3	3	3	3	3	3	3	3
0	0	0	0	1	3	3	3	3	3	3	3	3	3	3	3	3	3	3
0	0	0	0	1	3	3	3	3	3	3	3	3	3	3	3	3	3	3
0	0	0	0	1	3	3	3	1	3	3	3	3	3	3	3	3	3	3
0	0	0	0	1	3	3	3	3	3	3	3	3	3	3	3	3	3	3
0	0	0	0	1	3	3	3	3	3	3	3	3	3	3	3	3	3	3
0	0	0	0	1	3	3	3	3	3	3	3	2	3	3	3	3	3	3
0	0	0	0	1	3	3	3	3	3	3	3	3	3	3	3	3	3	3
0	0	0	0	1	3	3	3	3	3	3	3	3	3	3	3	3	3	3
0	0	0	0	1	3	3	3	3	3	3	3	3	3	3	3	3	3	3
0	0	0	0	1	3	3	3	3	3	3	3	3	3	3	3	3	3	3
0	0	0	0	1	3	2	3	3	3	3	3	3	3	3	3	3	3	3
0	0	0	0	1	3	3	3	3	3	3	3	3	3	3	3	3	3	3
0	0	0	0	1	3	3	3	3	3	3	3	3	3	3	3	3	3	3
0	0	0	0	1	3	3	3	3	3	3	3	3	3	3	3	3	3	3
0	0	0	0	1	3	3	3	3	3	3	3	3	3	3	3	3	3	3
0	0	0	0	1	3	3	3	3	3	3	3	3	3	3	3	3	3	3
0	0	0	0	1	3	3	3	3	3	3	3	3	3	3	3	3	3	3
0	0	0	0	1	3	3	3	3	3	3	3	3	3	3	3	3	3	3
0	0	0	0	1	3	3	3	3	3	3	3	3	3	3	3	3	3	3
0	0	0	0	1	3	3	3	3	3	3	3	3	3	3	3	3	3	3
0	0	0	0	1	3	3	3	3	3	3	3	3	3	3	3	3	3	3
0	0	0	0	1	3	3	3	3	3	3	3	3	3	3	3	3	3	3
0	0	0	0	1	3	3	3	3	3	3	3	3	3	3	3	3	3	3
0	0	0	0	1	3	3	3	3	3	3	3	3	3	3	3	3	3	3
0	0	0	0	1	3	3	3	3	3	3	3	3	3	3	3	3	3	3
0	0	0	0	1	3	3	3	3	3	3	3	3	3	3	3	3	3	3
0	0	0	0	1	3	3	3	3	3	3	3	3	3	3	3	3	3	3
0	0	0	0	1	3	3	3	3	3	3	3	3	3	3	3	3	3	3
0	0	0	0	1	3	3	3	3	3	3	3	3	3	3	3	3	3	3
0	0	0	0	1	3	3	3	3	3	3	3	3	3	3	3	3	3	3
0	0	0	0	1	3	3	3	3	3	3	3	3	3	3	3	3	3	3
0	0	0	0	1	3	3	3	3	3	3	3	3	3	3	3	3	3	3
0	0	0	0	1	3	3	3	3	3	3	3	3	3	3	3	3	3	3
0	0	0	0	1	3	3	3	3	3	3	3	3	3	3	3	3	3	3
0	0	0	0	1	3	3	3	3	3	3	3	3	3	3	3	3	3	3
0	0	0	0	1	3	3	3	3	3	3	3	3	3	3	3	3	3	3
0	0	0	0	1	3	3	3	3	3	3	3	3	3	3	3	3	3	3
0	0	0	0	1	3	3	3	3	3	3	3	3	3	3	3	3	3	3
0	0	0	0	1	3	3	3	3	3	3	3	3	3	3	3	3	3	3
0	0	0	0	1	3	3	3	3	3	3	3	3	3	3	3	3	3	3
0	0	0	0	1	3	3	3	3	3	3	3	3	3	3	3	3	3	3
0	0	0	0	1	3	3	2	3	3	3	3	3	3	3	3	3	3	3
0	0	0	0	1	3	3	3	3	3	3	3	3	3	3	3	3	3	3
0	0	0	0	1	3	3	3	3	3	3	3	3	3	3	3	3	3	3
0	0	0	0	1	3	3	3	2	3	3	3	3	3	3	3	3	3	3
0	0	0	0	1	3	3	3	3	3	3	3	3	3	3	3	3	3	3
0	0	0	0	1	3	3	3	3	3	3	3	3	3	3	3	3	3	3
0	0	0	0	1	3	3	3	3	3	2	3	3	3	3	3	3	3	3
0	0	0	0	1	3	3	3	3	3	3	3	3	3	3	3	3	3	3
0	0	0	0	1	3	3	3	3	3	3	3	3	3	3	3	3	3	3
0	0	0	0	1	3	3	3	3	3	3	3	3	3	3	3	3	3	3
0	0	0	0	1	3	3	3	3	3	3	3	3	3	3	3	3	3	3
0	0	0	0	1	3	3	3	3	3	3	3	3	3	3	3	3	3	3
0	0	0	0	1	3	3	3	3	3	3	3	3	3	3	3	3	3	3
0	0	0	0	1	3	3	3	3	3	3	3	3	3	3	3	3	3	3
0	0	0	0	1	3	3	3	3	3	3	3	3	3	3	3	3	3	3
0	0	0	0	1	3	3	3	3	3	3	3	3	3	3	3	3	3	3
0	0	0	0	1	3	3	3	3	3	3	3	3	3	3	3	3	3	3
0	0	0	0	1	3	3	3	3	3	3	3	3	3	3	3	3	3	3
0	0	0	0	1	3	3	3	3	3	3	3	3	3	3	3	3	3	3
0	0	0	0	1	3	3	3	3	3	3	3	3	3	3	3	3	3	3
0	0	0	0	1	3	3	3	2	3	3	3	3	3	3	3	3	3	3
0	0	0	0	1	3	3	3	3	3	3	3	3	3	2	3	3	3	3
0	0	0	0	1	3	3	1	3	3	3	3	3	3	3	3	3	3	3
0	0	0	0	1	2	3	3	3	3	3	3	3	3	3	3	3	3	3
0	0	0	0	1	3	3	3	3	3	3	3	3	3	3	3	3	3	3
0	0	0	0	1	3	3	3	3	3	3	3	3	3	3	3	3	3	3
0	0	0	0	1	3	3	3	3	3	3	3	3	3	3	3	3	3	3
0	0	0	0	1	3	3	3	3	3	3	3	3	3	3	3	3	3	3
0	0	0	0	1	3	3	3	3	3	3	3	3	3	3	3	3	3	3
0	0	0	0	1	3	3	3	3	3	3	3	3	3	3	3	3	3	3
0	0	0	0	1	3	3	3	3	3	3	3	3	3	3	3	3	3	3
0	0	0	0	1	3	3	3	3	3	3	3	3	3	3	3	3	3	3
0	0	0	0	1	3	3	3	3	3	3	3	3	3	3	3	3	3	3
0	0	0	0	1	3	3	3	3	3	3	3	3	3	3	3	3	3	3
0	0	0	0	1	3	3	3	3	3	3	3	3	3	3	3	3	3	3
0	0	0	0	1	3	3	3	3	3	3	3	3	3	3	3	3	3	3
0	0	0	0	1	3	3	3	3	3	3	3	3	3	3	3	3	3	3
0	0	0	0	1	3	1	3	3	3	3	3	3	3	3	3	3	3	3
0	0	0	0	1	3	3	3	3	3	3	3	3	3	3	3	3	3	3
0	0	0	0	1	3	3	3	3	3	3	3	3	3	3	3	3	3	3
0	0	0	0	1	3	3	3	3	3	3	3	3	3	3	3	3	3	3
0	0	0	0	1	3	3	3	3	3	3	3	3	3	3	3	3	3	3
0	0	0	0	1	3	3	3	3	3	3	3	3	3	3	3	3	3	3
0	0	0	0	1	3	3	3	3	3	3	3	3	3	3	3	3	3	3
0	0	0	0	1	3	3	3	3	3	3	3	3	3	3	3	3	3	3
0	0	0	0	1	3	3	3	3	3	3	3	3	3	3	3	3	3	3
0	0	0	0	1	3	3	3	1	3	3	3	3	3	3	3	3	3	3
0	0	0	0	1	3	3	3	3	3	3	3	3	3	3	3	3	3	3
0	0	0	0	1	3	3	3	3	3	3	3	3	3	3	3	3	3	3
0	0	0	0	1	2	3	3	3	3	3	3	3	3	3	3	3	3	3
0	0	0	0	1	3	3	3	3	3	3	3	3	3	3	3	3	3	3
0	0	0	0	1	3	3	3	3	3	3	3	3	3	3	3	3	3	3
0	0	0	0	1	3	3	3	3	3	3	3	3	3	3	3	3	3	3
0	0	0	0	1	3	3	3	3	3	3	3	3	3	3	3	3	3	3
0	0	0	0	1	3	3	3	3	3	3	3	3	3	3	3	3	3	3
0	0	0	0	1	3	3	3	3	3	3	3	3	3	3	3	3	3	3
0	0	0	0	1	3	3	3	3	3	3	3	3	3	3	3	3	3	3
0	0	0	0	1	3	3	3	3	3	3	3	3	3	3	3	3	3	3
0	0	0	0	1	3	3	3	3	3	3	3	3	3	3	3	3	3	2
0	0	0	0	1	3	3	3	3	3	3	3	3	3	3	3	3	3	3
0	0	0	0	1	3	3	3	3	3	3	3	3	3	3	3	3	3	3
0	0	0	0	1	3	3	3	3	3	3	3	3	3	3	3	3	3	3
0	0	0	0	1	3	3	3	3	3	3	3	3	3	3	3	3	3	3
0	0	0	0	1	3	3	3	3	3	3	3	3	3	3	3	3	3	3
0	0	0	0	1	3	3	3	3	3	3	3	3	3	3	3	3	3	3
0	0	0	0	1	3	3	3	2	3	3	3	3	3	3	3	3	3	3
0	0	0	0	1	3	3	3	2	3	3	3	3	3	3	3	3	3	3
0	0	0	0	1	3	3	3	3	3	3	2	3	3	3	3	3	3	3
0	0	0	0	1	3	3	3	3	3	3	3	3	3	3	3	3	3	3
0	0	0	0	1	3	3	3	3	3	3	3	3	3	3	3	3	3	3
0	0	0	0	1	3	3	3	3	3	3	3	3	3	3	3	3	3	3
0	0	0	0	1	3	3	3	3	3	3	3	3	3	3	3	3	3	3
0	0	0	0	1	3	3	3	3	3	3	3	3	3	3	3	3	3	3
0	0	0	0	1	3	3	3	3	3	3	3	3	3	3	3	3	3	3
0	0	0	0	1	3	3	3	3	3	3	3	3	3	3	3	3	3	3
0	0	0	0	1	3	3	3	3	3	3	3	3	3	3	3	3	3	3
0	0	0	0	1	3	3	3	3	3	3	3	3	3	3	3	3	3	3
0	0	0	0	1	3	3	3	3	3	3	3	3	3	3	3	3	3	3
0	0	0	0	1	3	3	3	3	3	3	3	3	3	3	3	3	3	3
0	0	0	0	1	3	3	3	3	3	3	3	3	3	3	3	3	3	3
0	0	0	0	1	3	3	3	3	3	3	3	3	3	3	3	3	3	3
0	0	0	0	1	3	3	3	3	3	3	3	3	3	3	3	3	3	3
0	0	0	0	1	3	3	3	3	3	3	3	3	3	3	3	3	3	3
0	0	0	0	1	3	3	3	3	3	3	3	3	3	2	3	3	3	3
0	0	0	0	1	3	3	3	1	3	3	3	3	3	3	3	3	3	3
0	0	0	0	1	3	3	3	3	3	3	3	3	3	3	3	3	3	3
0	0	0	0	1	3	3	3	3	3	3	3	3	3	3	3	3	3	3
0	0	0	0	1	3	3	3	3	3	3	3	3	3	3	3	3	3	3
0	0	0	0	1	3	3	3	3	3	3	3	3	3	3	3	3	3	3
0	0	0	0	1	3	3	3	3	3	3	3	3	3	3	3	3	3	3
0	0	0	0	1	3	3	3	3	3	3	3	2	3	3	3	3	3	3
0	0	0	0	1	3	3	3	3	3	3	3	3	3	3	3	3	3	3
0	0	0	0	1	3	3	3	3	3	3	3	3	3	3	3	3	3	3
0	0	0	0	1	3	3	3	3	3	3	3	3	3	3	3	3	3	3
0	0	0	0	1	3	3	3	3	3	3	3	3	3	3	3	3	3	3
0	0	0	0	1	3	3	3	3	3	3	3	3	3	3	3	3	3	3
0	0	0	0	1	3	3	3	3	3	3	2	3	3	3	3	3	3	3
0	0	0	0	1	3	3	3	3	3	3	3	3	3	3	3	3	3	3
0	0	0	0	1	3	3	3	3	3	3	3	3	3	3	3	3	3	3
0	0	0	0	1	3	3	3	3	3	3	3	3	3	3	3	3	3	3
0	0	0	0	1	3	3	3	3	3	3	2	3	3	3	3	3	3	3
0	0	0	0	1	3	3	3	3	3	3	3	3	3	3	3	3	3	3
0	0	0	0	1	3	3	3	3	3	3	3	3	3	3	3	3	3	3
0	0	0	0	1	3	3	3	3	3	3	3	3	3	3	3	3	3	3
0	0	0	0	1	3	3	3	3	3	3	3	3	3	3	3	3	3	3
0	0	0	0	1	3	3	3	3	3	3	3	3	3	3	3	3	3	3
0	0	0	0	1	3	3	3	3	3	3	3	3	3	3	3	3	3	3
0	0	0	0	1	3	3	3	3	3	3	3	3	3	3	3	3	3	3
0	0	0	0	1	2	3	3	3	3	3	3	3	3	3	3	3	3	3
0	0	0	0	1	3	3	3	3	3	3	3	3	3	3	3	3	3	3
0	0	0	0	1	3	3	3	3	3	3	3	3	3	3	3	3	3	3
0	0	0	0	1	3	3	3	3	3	3	3	3	3	3	3	3	3	3
0	0	0	0	1	3	3	3	3	3	3	3	3	3	3	3	3	3	3
0	0	0	0	1	3	3	3	3	3	3	3	3	3	3	3	3	3	3
0	0	0	0	1	3	3	3	3	3	3	3	3	3	3	3	3	3	3
0	0	0	0	1	3	3	3	1	3	3	3	3	3	3	3	3	3	3
0	0	0	0	1	3	3	3	3	3	3	3	3	3	3	3	3	3	3
0	0	0	0	1	3	3	3	3	3	3	3	3	3	3	3	3	3	3
0	0	0	0	1	3	3	3	2	3	3	3	3	3	3	3	3	3	3
0	0	0	0	1	3	3	3	3	3	3	3	3	3	3	3	3	3	3
0	0	0	0	1	3	3	3	3	3	3	3	3	3	3	3	3	3	3
0	0	0	0	1	3	3	3	3	3	3	3	3	3	3	3	3	3	3
0	0	0	0	1	3	3	3	3	3	3	3	3	3	3	3	3	3	3
0	0	0	0	1	3	3	3	3	3	3	3	3	3	3	3	3	3	3
0	0	0	0	1	3	3	3	3	3	3	3	3	3	3	3	3	3	3
0	0	0	0	1	3	3	3	3	3	3	3	3	3	3	3	3	3	3
0	0	0	0	1	3	3	3	3	3	3	3	3	3	3	3	3	2	3
0	0	0	0	1	3	3	3	3	3	3	3	3	3	3	3	3	3	3
0	0	0	0	1	3	3	3	3	3	3	3	3	3	3	3	3	3	3
0	0	0	0	1	3	3	3	3	3	3	3	3	3	3	3	3	3	3
0	0	0	0	1	3	3	3	3	3	3	3	3	3	3	3	3	3	3
0	0	0	0	1	3	3	3	3	3	3	3	3	3	3	3	3	3	3
0	0	0	0	1	3	3	3	3	3	3	3	3	3	2	3	3	3	3
0	0	0	0	1	3	3	3	3	3	3	3	3	3	3	3	3	3	3
0	0	0	0	1	3	3	3	3	3	3	3	3	3	3	3	3	3	3
0	0	0	0	1	3	3	3	3	3	3	3	3	3	3	3	3	3	3
0	0	0	0	1	3	3	3	3	3	3	3	3	3	3	3	3	3	3
0	0	0	0	1	3	3	3	3	3	3	3	3	3	3	3	3	3	3
0	0	0	0	1	3	3	3	3	3	3	3	3	3	3	3	3	3	3
0	0	0	0	1	3	3	3	3	3	3	3	3	3	3	3	3	3	3
0	0	0	0	1	3	3	3	3	3	3	3	3	3	3	3	3	3	3
0	0	0	0	1	3	3	3	3	3	3	3	3	3	3	3	3	3	3
0	0	0	0	1	3	3	3	3	3	3	3	3	3	3	3	3	3	3
0	0	0	0	1	3	3	3	3	3	3	3	3	3	3	3	3	3	3
0	0	0	0	1	3	3	3	3	3	3	3	3	3	3	3	3	3	3
0	0	0	0	1	3	3	3	3	3	3	3	3	3	3	3	3	3	3
0	0	0	0	1	3	3	3	3	3	3	3	3	3	3	3	3	3	3
0	0	0	0	1	3	3	3	3	3	3	3	3	3	3	3	3	3	3
0	0	0	0	1	3	3	3	3	3	3	3	3	3	3	3	3	3	3
0	0	0	0	1	3	3	3	3	3	3	3	3	3	3	3	3	3	3
0	0	0	0	1	3	3	3	3	3	3	3	3	3	3	3	3	3	3
0	0	0	0	1	3	3	1	3	3	3	3	3	3	3	3	3	3	3
0	0	0	0	1	3	3	3	3	3	3	3	3	3	3	3	3	3	3
0	0	0	0	1	3	3	3	3	3	3	3	3	3	3	3	3	3	3
0	0	0	0	1	3	3	3	3	3	3	3	3	3	3	3	3	3	3
0	0	0	0	1	3	3	3	3	3	3	3	3	3	3	3	3	3	3
0	0	0	0	1	3	3	1	3	3	3	3	3	3	3	3	3	3	3
0	0	0	0	1	3	3	3	3	3	2	3	3	3	3	3	3	3	3
0	0	0	0	1	3	3	3	3	3	3	3	3	3	3	3	3	3	3
0	0	0	0	1	3	3	3	3	3	3	3	3	3	3	3	3	3	3
0	0	0	0	1	3	3	3	3	3	3	3	3	3	3	3	3	3	3
0	0	0	0	1	3	3	3	3	3	3	3	3	3	3	3	3	3	3
0	0	0	0	1	3	3	3	3	3	3	3	3	3	3	3	3	3	3
0	0	0	0	1	3	3	3	3	3	3	3	3	3	3	3	3	3	3
0	0	0	0	1	3	3	3	3	3	3	3	3	3	3	3	3	3	3
0	0	0	0	1	3	3	3	3	3	3	3	3	3	3	3	3	3	3
0	0	0	0	1	3	3	3	3	3	3	3	3	3	3	3	3	3	3
0	0	0	0	1	3	3	3	3	3	3	3	3	3	3	3	3	3	3
0	0	0	0	1	3	3	3	3	3	3	3	3	3	3	3	3	3	3
0	0	0	0	1	3	3	3	3	3	3	3	3	3	3	3	3	3	3
0	0	0	0	1	3	3	3	3	3	3	3	3	3	3	3	3	3	3
0	0	0	0	1	3	3	3	3	3	3	3	3	3	3	3	3	3	3
0	0	0	0	1	3	3	3	3	3	3	3	3	3	3	3	3	3	3
0	0	0	0	1	3	3	3	3	3	3	3	3	3	3	3	3	3	3
0	0	0	0	1	3	3	3	3	3	3	3	3	3	3	3	3	3	3
0	0	0	0	1	3	3	1	3	3	3	3	3	3	3	3	3	3	3
0	0	0	0	1	3	3	3	3	3	3	3	3	3	3	3	3	3	3
0	0	0	0	1	3	3	3	3	3	3	3	3	3	3	3	3	3	3
0	0	0	0	1	3	3	3	3	3	3	3	3	3	3	3	3	3	3
0	0	0	0	1	3	3	3	3	3	3	3	3	3	3	3	3	3	3
0	0	0	0	1	3	3	3	3	3	3	3	3	3	2	3	3	3	3
0	0	0	0	1	3	3	3	3	3	3	3	3	3	3	3	3	3	3
0	0	0	0	1	3	2	3	3	3	3	3	3	3	3	3	3	3	3
0	0	0	0	1	3	3	3	3	3	3	3	3	3	3	3	3	3	3
0	0	0	0	1	3	3	3	3	3	3	3	3	3	3	3	3	3	3
0	0	0	0	1	3	3	3	2	3	3	3	3	3	3	3	3	3	3
0	0	0	0	1	3	3	3	3	3	3	3	3	3	3	3	3	3	3
0	0	0	0	1	3	3	3	3	3	3	3	3	3	3	3	3	3	3
0	0	0	0	1	3	3	3	3	3	3	3	3	3	3	3	3	3	3
0	0	0	0	1	3	3	3	3	3	3	3	3	3	3	3	3	3	3
0	0	0	0	1	3	3	3	3	3	3	3	3	3	3	3	3	3	3
0	0	0	0	1	3	3	3	3	3	3	3	3	3	3	3	3	3	3
0	0	0	0	1	3	3	3	3	3	3	3	3	3	3	3	3	3	3
0	0	0	0	1	3	3	3	3	3	3	3	3	3	3	3	3	3	3
0	0	0	0	1	3	3	3	3	3	3	3	3	3	3	3	3	3	3
0	0	0	0	1	3	3	3	3	3	2	3	3	3	3	3	3	3	3
0	0	0	0	1	3	3	3	3	3	3	3	3	3	3	3	3	3	3
0	0	0	0	1	3	3	3	3	3	3	3	3	3	3	3	3	3	3
0	0	0	0	1	3	3	3	3	3	3	3	3	3	3	3	3	3	3
0	0	0	0	1	3	3	3	3	3	3	3	3	3	3	3	3	3	3
0	0	0	0	1	3	3	3	3	3	3	3	3	3	3	3	3	3	3
0	0	0	0	1	3	3	3	3	3	3	3	3	3	3	3	3	3	3
0	0	0	0	1	3	3	3	3	3	3	3	3	3	3	3	3	3	2
0	0	0	0	1	3	3	3	3	3	3	3	3	3	3	3	3	3	3
0	0	0	0	1	3	3	3	3	3	3	3	3	3	3	3	3	3	3
0	0	0	0	1	3	3	3	3	3	3	3	3	3	3	3	3	3	3
0	0	0	0	1	3	3	3	3	3	3	3	3	3	3	3	3	3	3
0	0	0	0	1	3	3	3	3	3	3	3	3	3	3	3	3	2	3
0	0	0	0	1	3	3	3	3	3	3	3	3	3	3	3	3	3	3
0	0	0	0	1	3	3	3	3	3	3	3	3	3	3	3	3	3	3
0	0	0	0	1	3	3	3	3	3	3	3	3	3	3	3	3	3	3
0	0	0	0	1	3	3	3	3	3	3	3	3	3	3	3	3	3	3
0	0	0	0	1	3	3	3	3	3	3	3	3	3	3	3	3	3	3
0	0	0	0	1	3	3	3	3	3	3	3	3	3	3	3	3	3	3
1	3	3	3	3	3	3	3	3	3	3	3	3	3	3	3	3	3	3
1	3	3	3	3	3	3	3	3	3	3	3	3	3	3	3	3	3	3
1	3	3	3	3	3	3	3	3	3	3	3	3	3	3	3	3	3	3
1	3	3	1	3	3	3	3	3	3	3	3	3	3	3	3	3	3	3
1	3	3	3	3	3	3	3	3	3	3	3	3	3	3	3	3	3	3
1	3	3	3	3	3	3	3	3	3	3	3	3	3	3	3	3	3	3
1	3	3	3	3	3	3	3	3	3	3	3	3	3	3	2	3	3	3
1	3	3	3	3	3	3	3	3	3	3	3	3	3	3	3	3	3	3
1	3	3	3	3	3	3	3	3	3	3	3	3	3	3	3	3	3	3
1	3	3	3	3	3	3	3	3	3	3	3	3	3	3	3	3	3	3
1	3	3	3	3	3	3	3	3	3	3	3	3	3	3	3	3	3	3
1	3	3	3	3	3	3	3	3	3	3	3	3	3	3	3	3	3	3
1	3	3	3	3	3	3	3	3	3	3	3	3	3	3	3	3	3	3
1	3	3	3	3	3	3	3	3	3	3	3	3	3	3	3	3	3	3
1	3	3	3	3	3	3	3	3	3	3	3	3	3	3	3	3	3	3
1	3	3	3	3	3	3	3	3	3	3	3	3	3	3	3	3	3	3
1	3	3	3	3	3	3	3	3	3	3	3	3	3	3	3	3	3	3
1	3	3	3	3	3	3	3	3	3	3	3	3	3	3	3	3	3	3
1	2	3	3	3	3	3	3	3	3	3	3	3	3	3	3	3	3	3
1	3	3	3	3	1	3	3	3	3	3	3	3	3	3	3	3	3	3
1	3	3	3	3	3	3	3	3	3	3	3	3	3	3	3	3	3	3
1	3	3	3	3	3	3	3	3	3	3	3	3	3	3	3	3	3	3
1	3	3	3	3	3	3	3	3	3	3	3	3	3	3	3	3	3	3
1	3	3	3	3	3	3	3	3	3	3	3	3	3	3	3	3	3	3
1	3	3	3	3	3	3	3	3	3	3	3	3	3	3	3	3	3	3
1	3	3	3	3	3	3	3	3	3	3	3	3	3	3	3	3	3	3
1	3	3	3	3	3	3	3	3	3	3	3	3	3	3	3	3	3	3
1	3	3	3	3	3	3	3	3	3	3	3	3	3	3	3	3	3	3
1	3	3	3	3	3	3	3	3	3	3	3	3	3	3	3	3	3	3
1	3	3	3	3	3	3	3	3	3	3	3	3	3	3	3	3	3	3
1	3	3	3	3	3	3	3	3	3	3	3	3	3	3	3	3	3	3
1	3	3	3	3	3	3	3	3	3	3	3	3	3	3	3	3	3	3
1	3	3	3	3	3	3	3	3	3	3	3	3	3	3	3	3	3	3
1	3	3	3	3	3	3	3	3	3	3	3	3	3	3	3	3	3	3
1	3	3	3	3	3	3	3	3	3	3	3	3	3	3	3	3	3	3
1	3	3	3	3	3	3	3	3	3	3	3	3	3	3	3	3	3	3
1	3	3	3	3	3	3	3	3	3	3	3	3	3	3	3	3	3	3
1	3	3	3	3	3	3	3	3	3	3	3	3	3	3	3	3	3	3
1	3	3	3	3	3	3	3	3	3	3	3	3	3	3	3	3	3	3
1	3	3	3	3	3	2	3	3	3	3	3	3	3	3	3	3	3	3
1	3	3	3	3	3	3	3	3	3	3	3	3	3	3	3	3	3	3
1	3	3	3	3	3	3	3	3	3	3	3	3	3	3	3	3	3	3
1	3	3	3	3	3	3	3	3	3	3	3	3	3	3	3	3	3	3
1	3	3	3	3	3	3	3	3	3	3	3	3	3	3	3	3	3	3
1	3	3	3	3	3	3	3	3	3	3	3	3	3	3	3	3	3	3
1	3	3	3	3	3	3	3	3	3	3	3	3	3	3	3	3	3	3
1	3	3	3	3	3	3	3	3	3	3	3	3	3	3	3	3	3	3
1	3	3	3	3	3	3	3	3	3	3	3	3	3	3	3	3	3	3
1	3	3	3	3	3	3	3	3	3	3	3	3	3	3	3	3	3	3
1	3	1	3	3	3	3	3	3	3	3	3	3	3	3	3	3	3	3
1	3	3	3	3	3	3	3	3	3	3	3	3	3	3	3	3	3	3
1	3	3	3	3	3	3	3	2	3	3	3	3	3	3	3	3	3	3
1	3	3	2	3	3	3	3	3	3	3	3	3	3	3	3	3	3	3
1	3	3	3	3	3	3	3	3	3	3	3	3	3	3	3	3	3	3
1	3	3	3	2	3	3	3	3	3	3	3	3	3	3	3	3	3	3
1	3	3	3	2	3	3	3	3	3	3	3	3	3	3	3	3	3	3
1	3	3	3	3	3	3	3	3	3	3	3	3	3	3	3	3	3	3
1	3	3	3	3	3	3	3	3	3	3	3	3	3	3	3	3	3	3
1	3	3	3	3	3	3	3	3	3	3	3	3	3	3	3	3	3	3
1	3	3	3	3	3	3	3	3	3	3	3	3	3	3	3	3	3	3
1	3	3	3	2	3	3	3	3	3	3	3	3	3	3	3	3	3	3
1	3	3	3	3	3	2	3	3	3	3	3	3	3	3	3	3	3	3
1	3	3	3	3	3	3	3	3	3	3	3	3	3	3	3	3	3	3
1	3	3	3	3	3	3	3	3	3	3	3	3	3	3	3	3	3	3
1	3	3	3	3	3	3	3	3	3	3	3	3	3	3	3	3	3	3
1	3	3	3	3	3	3	3	3	3	3	3	3	3	3	3	3	3	3
1	3	3	3	3	3	3	3	3	3	3	3	3	3	3	3	3	3	3
1	3	1	3	3	3	3	3	3	3	3	3	3	3	3	3	3	3	3
1	3	3	3	3	3	3	3	3	3	2	3	3	3	3	3	3	3	3
1	3	3	3	3	3	3	3	3	3	3	3	3	3	3	3	3	3	3
1	3	3	3	3	3	3	3	3	3	3	3	3	3	3	3	3	3	3
1	3	3	3	3	3	3	3	3	3	3	3	3	3	3	3	3	3	3
1	3	3	3	3	3	3	3	3	3	3	3	3	3	3	3	3	3	3
1	3	3	3	3	3	3	3	3	3	3	3	3	3	3	3	3	3	3
1	3	3	3	3	3	3	3	3	3	3	3	3	3	3	3	3	3	3
1	3	3	3	3	3	3	3	3	3	3	3	3	3	3	3	3	3	3
1	3	3	3	2	3	3	3	3	3	3	3	3	3	3	3	3	3	3
1	3	3	3	3	3	3	3	3	3	3	3	3	3	3	3	3	3	3
1	3	3	3	3	3	3	3	3	3	3	3	3	3	3	3	3	3	3
1	3	3	3	3	3	3	3	3	3	3	3	3	3	3	3	3	3	3
1	3	3	3	3	3	3	3	3	3	3	3	3	3	3	3	3	3	3
1	3	3	3	3	3	3	3	3	3	3	3	3	3	3	3	3	3	3
1	3	3	3	3	3	3	3	3	3	3	3	3	3	3	3	3	3	3
1	3	3	3	3	3	3	3	3	3	3	3	3	3	3	3	3	3	3
1	3	3	3	3	3	3	3	3	3	3	3	3	3	3	3	3	3	3
1	3	3	3	3	3	3	3	3	3	3	3	3	3	3	3	3	3	3
1	3	3	3	3	3	3	3	3	3	3	3	3	3	3	3	3	3	3
1	3	3	3	3	3	3	3	3	3	3	3	3	3	3	3	3	3	3
1	2	3	3	3	3	3	3	3	3	3	3	3	3	3	3	3	3	3
1	3	3	3	3	3	3	3	3	3	3	3	3	3	3	3	3	3	3
1	3	3	3	3	3	3	3	3	3	3	3	3	3	3	3	3	3	3
1	3	3	3	3	3	3	3	3	3	3	3	3	3	3	3	3	3	3
1	3	3	3	3	3	3	3	3	3	3	3	3	3	3	3	3	3	3
1	3	3	3	3	3	3	3	3	3	3	3	3	2	3	3	3	3	3
1	3	3	3	3	3	2	3	3	3	3	3	3	3	3	3	3	3	3
1	3	3	3	3	3	3	3	3	3	3	3	3	3	3	3	3	3	3
1	3	3	3	3	2	3	3	3	3	3	3	3	3	3	3	3	3	3
1	3	3	3	3	3	3	3	3	3	3	3	3	3	3	3	3	3	3
1	3	3	3	3	3	3	3	3	3	3	3	3	3	3	3	3	3	3
1	3	3	3	3	3	3	3	3	3	3	3	3	3	3	3	3	3	3
1	2	3	3	3	3	3	3	3	3	3	3	3	3	3	3	3	3	3
1	3	3	3	3	3	3	3	3	3	3	3	3	3	3	3	3	3	3
1	3	3	3	3	3	3	3	3	3	3	3	3	3	3	3	3	3	3
1	3	3	3	3	3	3	3	3	3	3	3	3	3	3	3	3	3	3
1	3	3	3	3	3	3	3	3	3	3	3	3	3	3	3	3	3	3
1	3	3	3	3	3	3	3	3	3	3	3	3	3	3	3	3	3	3
1	3	3	3	3	3	3	3	3	3	3	3	3	3	3	3	3	3	3
1	3	3	3	3	3	3	3	3	3	3	3	3	3	3	3	3	3	3
1	3	3	3	3	3	3	3	3	3	3	3	3	3	3	3	3	3	3
1	3	3	3	3	3	3	3	2	3	3	3	3	3	3	3	3	3	3
1	3	3	3	3	3	3	3	3	3	3	3	3	3	3	3	3	3	3
1	3	3	3	3	3	3	3	3	3	3	3	3	3	3	3	3	3	3
1	3	3	3	3	3	3	3	3	3	3	3	3	3	3	3	3	3	3
1	3	3	3	3	3	3	3	3	3	2	3	3	3	3	3	3	3	3
1	3	3	3	3	3	3	3	3	3	3	3	3	3	3	3	3	3	3
1	3	3	3	3	3	3	3	3	3	3	3	3	3	3	3	3	3	3
1	3	3	3	3	3	3	3	3	3	3	3	3	3	3	3	3	3	3
1	3	3	3	3	3	3	3	3	3	3	3	3	3	3	3	3	3	3
1	3	3	3	3	3	3	3	3	3	3	3	3	3	3	3	3	3	3
1	3	3	3	3	3	3	3	3	3	3	3	3	3	3	3	3	3	3
1	3	3	3	3	3	3	3	3	3	3	3	3	3	3	3	3	3	3
1	3	2	3	3	3	3	3	3	3	3	3	3	3	3	3	3	3	3
1	3	3	3	3	3	3	3	3	3	3	3	3	3	3	3	3	3	3
1	3	3	3	3	1	3	3	3	3	3	3	3	3	3	3	3	3	3
1	3	3	3	3	3	3	3	3	3	3	3	3	3	3	3	3	3	3
1	3	3	3	3	3	3	3	3	3	3	3	3	3	3	3	3	3	3
1	3	1	3	3	3	3	3	3	3	3	3	3	3	3	3	3	3	3
1	3	3	3	3	3	3	3	3	3	3	3	3	3	3	3	3	3	3
1	3	3	3	3	3	3	3	3	3	3	3	3	3	3	3	3	3	3
1	3	3	3	3	3	3	3	3	3	3	3	3	3	3	3	3	3	3
1	3	3	3	3	3	3	3	3	3	3	3	3	3	3	3	3	3	3
1	3	3	3	3	3	3	3	3	3	3	3	3	3	3	3	3	3	3
1	3	1	3	3	3	3	3	3	3	3	3	3	3	3	3	3	3	3
1	3	3	3	3	3	3	3	3	3	3	3	3	3	3	3	3	3	3
1	3	3	3	3	3	3	3	3	3	3	3	3	3	3	3	3	3	3
1	3	3	3	3	3	3	3	3	3	3	3	3	3	3	3	3	3	3
1	3	3	3	3	3	3	3	3	3	3	3	3	3	3	3	3	3	3
1	3	3	3	3	3	3	3	3	3	3	3	3	3	3	3	3	3	3
1	3	3	3	3	3	3	3	3	3	3	3	3	3	3	3	3	3	3
1	3	3	3	3	3	3	3	3	3	3	3	3	3	3	3	3	3	3
1	3	3	3	3	3	3	3	3	2	3	3	3	3	3	3	3	3	3
1	3	3	3	3	3	3	3	3	3	3	3	3	3	3	3	3	3	3
1	3	3	3	3	3	3	3	3	3	3	3	3	3	3	3	3	3	3
1	3	3	3	3	3	3	3	3	3	3	3	3	3	3	3	3	3	3
1	3	3	3	3	3	3	3	3	3	3	3	3	3	3	3	3	3	3
1	3	3	3	3	3	3	3	3	3	3	3	3	3	3	3	3	3	3
1	3	3	3	3	3	3	3	3	3	3	3	3	3	3	3	3	3	3
1	3	3	3	3	3	3	3	3	3	3	3	3	3	3	3	3	3	3
1	3	3	3	3	3	3	3	3	3	3	3	3	3	3	3	3	3	3
1	3	3	3	3	3	3	3	3	3	3	3	3	3	3	3	3	3	3
1	3	3	3	3	3	3	3	3	3	3	3	3	3	3	3	3	3	3
1	3	3	3	3	3	3	3	3	3	3	3	3	3	3	3	3	3	3
1	3	3	3	3	3	3	3	3	3	3	3	3	3	3	3	3	3	3
1	3	3	3	3	3	3	3	3	3	3	3	3	3	3	3	3	3	3
1	3	3	3	1	3	3	3	3	3	3	3	3	3	3	3	3	3	3
1	3	3	3	3	3	3	3	3	3	3	3	3	3	3	3	3	3	3
1	3	3	3	3	3	3	3	3	3	3	3	3	3	3	3	3	3	3
1	3	1	3	3	3	3	3	3	3	3	3	3	3	3	3	3	3	3
1	3	3	3	3	3	3	3	3	3	3	3	3	3	3	3	3	3	3
1	3	3	3	3	3	3	3	3	3	3	3	3	3	3	3	3	3	3
1	3	1	3	2	3	3	3	3	3	3	3	3	3	3	3	3	3	3
1	3	3	3	3	3	3	3	3	3	3	3	3	3	3	3	3	3	3
1	3	3	3	3	3	3	3	3	3	3	3	3	3	3	3	3	3	3
1	3	3	3	3	3	3	3	3	3	3	3	3	3	3	3	3	3	3
1	3	3	3	3	3	3	3	3	3	3	3	3	3	3	3	3	3	3
1	3	3	3	3	3	3	3	3	3	3	3	3	3	3	3	3	3	3
1	3	3	3	3	3	3	3	2	3	3	3	3	3	3	3	3	3	3
1	3	3	3	3	3	3	3	3	3	3	3	3	3	3	3	3	3	3
1	3	1	3	3	3	3	3	3	3	3	3	3	3	3	3	3	3	3
1	3	3	3	3	3	3	3	3	3	3	3	3	3	3	3	3	3	3
1	3	3	3	3	3	3	3	3	3	3	3	3	3	3	3	3	3	3
1	3	3	2	3	3	3	3	3	3	3	3	3	3	3	3	3	3	3
1	3	3	3	3	3	3	3	3	3	3	3	3	3	3	3	3	3	3
1	3	3	3	3	3	3	3	3	3	3	3	3	3	3	3	3	3	3
1	3	3	3	3	3	3	3	3	3	3	3	3	3	3	3	3	3	3
1	3	3	3	3	3	3	3	3	3	3	3	3	3	3	3	3	3	3
1	3	3	3	3	3	3	3	3	3	3	3	3	3	3	3	3	3	3
1	3	3	3	3	3	3	3	3	3	3	3	3	3	3	3	3	3	3
1	3	3	1	3	3	3	3	3	3	3	3	3	3	3	3	3	3	3
1	3	3	3	3	3	3	3	3	3	3	3	3	3	3	3	3	3	3
1	3	3	3	3	3	3	3	3	3	3	3	3	3	3	3	3	3	3
1	3	3	3	3	3	3	3	3	3	3	3	3	3	3	3	3	3	3
1	3	3	3	3	3	3	3	3	3	3	3	2	3	3	3	3	3	3
1	3	3	3	3	3	3	2	3	3	3	3	3	3	3	3	3	3	3
1	3	3	3	3	3	3	3	3	3	3	3	3	3	3	3	3	3	3
1	3	1	3	3	2	3	3	3	3	3	3	3	3	3	3	3	3	3
1	3	3	3	3	3	3	3	3	3	3	3	3	3	3	3	3	3	3
1	3	3	3	3	3	3	3	3	3	3	3	3	3	3	3	3	3	3
1	3	3	3	3	3	3	3	3	3	3	3	3	3	3	3	3	3	3
1	3	3	3	3	3	3	3	3	3	3	3	3	3	3	3	3	3	3
1	3	3	3	3	3	3	3	3	3	3	3	3	2	3	3	3	3	3
1	3	1	3	3	3	3	3	3	3	3	3	3	3	3	3	3	3	3
1	3	1	3	3	3	2	3	3	3	3	3	3	3	3	3	3	3	3
1	3	3	3	3	3	3	3	3	3	3	3	3	3	3	3	3	3	3
1	3	3	3	3	3	3	3	3	3	3	3	3	3	3	3	3	3	3
1	3	3	3	3	3	3	3	3	3	3	3	3	3	3	3	3	3	3
1	3	3	3	3	3	3	3	3	3	3	3	3	3	3	3	3	3	3
1	3	3	3	3	3	3	3	3	3	3	3	3	3	3	3	3	3	3
1	3	3	3	3	3	3	3	3	3	3	3	3	3	3	3	3	3	3
1	2	3	3	3	3	3	3	3	3	3	3	3	3	3	3	3	3	3
1	3	3	3	3	3	3	3	2	3	3	3	3	3	3	3	3	3	3
1	3	3	3	3	3	3	3	3	3	3	3	3	3	3	3	3	3	3
1	3	3	3	3	3	3	3	3	3	3	3	3	3	3	3	3	3	3
1	3	3	3	3	3	3	3	2	3	3	3	3	3	3	3	3	3	3
1	3	3	3	3	3	3	3	3	3	3	3	3	3	3	3	3	3	3
1	3	3	3	3	3	3	3	3	3	3	3	3	3	3	3	3	3	3
1	3	3	3	1	2	3	3	3	3	3	3	3	3	3	3	3	3	3
1	3	3	3	3	3	3	3	3	3	3	3	3	3	3	3	3	3	3
1	3	3	3	3	3	3	3	3	3	3	3	3	3	3	3	3	3	3
1	3	3	3	3	3	3	3	3	3	3	3	3	3	3	3	3	3	3
1	3	3	3	3	3	3	3	3	3	3	3	3	3	3	3	3	3	3
1	3	3	3	3	3	3	3	3	3	3	3	3	3	3	3	3	3	3
1	3	3	3	3	3	3	3	3	3	3	3	3	3	3	3	3	3	3
1	3	1	3	3	3	3	3	3	3	3	3	3	3	3	3	3	3	3
1	3	3	3	3	3	3	3	3	3	3	3	3	3	3	3	3	3	3
1	3	3	3	3	3	3	3	3	3	3	3	3	3	3	3	3	3	3
1	3	3	3	3	3	3	3	3	3	3	3	3	3	3	3	3	3	3
1	3	3	3	3	3	3	3	3	3	3	3	3	3	3	3	3	3	3
1	3	3	3	3	3	3	3	3	3	3	3	3	3	3	3	3	3	3
1	3	3	3	3	3	3	3	3	3	3	3	3	3	3	3	3	3	3
1	3	3	3	3	3	3	2	3	3	3	3	3	3	3	3	3	3	3
1	3	3	3	3	3	2	3	3	3	3	3	3	3	3	3	3	3	3
1	3	3	3	3	3	3	3	3	3	3	3	3	3	3	3	3	3	3
1	3	3	3	3	3	3	3	3	3	3	3	3	3	3	3	3	3	3
1	3	3	3	3	3	3	3	3	3	3	3	3	3	3	3	3	3	3
1	3	3	3	3	3	3	3	3	3	3	3	3	3	3	3	3	3	3
1	3	1	3	3	3	3	3	3	3	3	3	3	3	3	3	3	3	3
1	3	3	3	3	3	3	3	3	3	3	3	3	3	3	3	3	3	3
1	2	3	3	3	3	3	3	3	3	3	3	3	3	3	3	3	3	3
1	3	3	3	3	3	3	3	3	3	3	3	3	3	3	3	3	3	3
1	3	3	3	3	3	3	3	3	3	3	3	3	3	3	3	3	3	3
1	3	3	3	3	3	3	3	3	3	3	3	3	3	3	3	3	3	3
1	3	3	3	3	3	3	3	3	3	3	3	3	3	3	3	3	3	3
1	3	3	3	3	3	3	3	3	3	3	3	3	3	3	3	3	3	3
1	3	3	3	3	3	3	3	3	3	3	3	3	3	3	3	3	3	3
1	3	3	3	3	3	3	3	3	3	3	3	3	3	3	3	3	3	3
1	3	3	3	3	3	3	3	3	3	3	3	3	3	3	3	3	3	3
1	3	3	3	3	3	3	3	3	3	3	3	3	3	3	3	3	3	3
1	3	3	3	3	3	3	3	3	3	3	3	3	3	3	3	3	3	3
1	3	3	3	3	3	3	3	3	3	3	3	3	3	3	3	3	3	3
1	3	3	3	3	3	3	3	3	3	3	3	3	3	3	3	3	3	3
1	3	3	3	3	3	3	3	3	2	3	3	3	3	3	3	3	3	3
1	3	3	3	3	3	3	3	3	3	3	3	3	3	3	3	3	3	3
1	3	3	3	3	3	3	3	3	3	3	3	3	3	3	3	3	3	3
1	3	3	3	3	3	3	3	3	3	3	3	3	3	3	3	3	3	3
1	3	3	3	3	3	3	3	3	3	3	3	3	3	3	3	3	3	3
1	3	3	3	3	3	3	3	3	3	3	3	3	3	3	3	3	3	3
1	3	2	3	3	3	3	3	3	3	3	3	3	3	3	3	3	3	3
1	3	3	3	3	3	3	1	3	3	3	3	3	3	3	3	3	3	3
1	3	3	3	3	3	3	3	3	3	3	3	3	3	3	3	3	3	3
1	3	3	3	3	3	3	3	3	3	3	3	3	3	3	3	3	3	3
1	3	3	3	3	3	3	3	3	3	3	3	3	3	3	3	3	3	3
1	3	3	3	3	3	3	3	3	3	3	3	3	3	3	3	3	3	3
1	3	3	3	3	3	3	3	3	3	3	3	3	3	3	3	3	3	3
1	3	3	3	3	3	3	3	3	3	3	3	3	3	3	3	3	3	3
1	1	3	2	3	3	3	3	3	3	3	3	3	3	3	3	3	3	3
1	3	3	3	3	3	3	3	3	3	3	3	3	3	3	3	3	3	3
1	3	3	3	3	3	3	3	3	3	3	3	3	3	3	3	3	3	3
1	3	3	3	3	3	3	3	3	3	3	3	3	3	3	3	3	3	3
1	3	3	3	3	3	3	3	2	3	3	3	3	3	3	3	3	3	3
1	3	3	3	3	3	3	3	3	3	3	3	3	3	3	3	3	3	3
1	3	3	3	3	3	3	3	3	3	3	3	3	3	3	3	3	3	3
1	3	3	3	3	3	3	3	3	3	3	3	3	3	3	3	3	3	3
1	3	3	3	3	3	3	3	3	3	3	3	3	3	3	3	3	3	3
1	3	3	3	3	3	3	3	3	3	3	3	3	3	3	3	3	3	3
1	3	3	3	3	3	3	3	3	3	3	3	3	3	3	3	3	3	3
1	3	3	3	3	3	3	3	3	3	3	3	3	3	2	3	3	3	3
1	3	3	3	3	3	3	3	3	3	3	3	3	3	3	3	3	3	3
1	3	3	3	3	3	3	3	3	3	3	3	3	3	3	3	3	3	3
1	3	3	3	3	3	3	3	3	3	3	3	3	3	3	3	3	3	3
1	3	3	3	3	3	3	3	3	3	3	3	3	3	3	3	3	3	3
1	3	3	3	3	3	3	3	3	3	3	3	3	3	3	3	3	3	3
1	3	3	3	3	3	3	3	3	3	3	3	3	3	3	3	3	3	3
1	3	3	3	3	3	3	3	3	3	3	3	3	3	3	3	3	3	3
1	3	3	3	3	3	3	3	3	3	3	3	3	3	3	3	3	3	3
1	3	3	3	3	3	3	3	3	3	3	3	3	3	3	3	3	3	3
1	3	3	3	3	3	3	3	3	3	3	3	3	3	3	3	3	3	3
1	3	3	3	3	3	3	3	3	3	3	3	3	3	3	3	3	3	3
1	3	3	3	3	3	3	3	3	3	3	3	3	3	3	3	3	3	3
1	3	3	3	3	3	3	3	3	3	3	3	3	3	3	3	3	3	3
1	3	3	3	3	3	3	3	3	3	3	3	3	3	3	3	3	3	3
1	3	3	3	3	3	3	3	3	3	3	3	3	3	3	3	3	3	3
1	3	3	3	3	3	3	3	3	3	3	3	3	3	3	3	3	3	3
1	3	3	3	3	3	2	3	3	3	3	3	3	3	3	3	3	3	3
1	3	3	3	3	1	3	3	3	3	3	3	3	3	3	3	3	3	3
1	3	3	3	3	3	3	3	3	3	3	3	3	3	3	3	3	3	3
1	3	3	3	3	3	3	3	3	3	3	3	3	3	3	3	3	3	3
1	3	3	3	3	3	3	3	3	3	3	3	3	3	3	3	3	3	3
1	3	3	3	3	3	3	3	3	3	3	3	3	3	3	3	3	3	3
1	3	3	3	3	3	3	3	3	3	3	3	3	3	3	3	3	3	3
1	3	3	3	3	3	3	3	3	3	3	3	3	3	3	3	3	3	3
1	3	3	3	3	3	3	3	3	3	3	3	3	3	3	3	3	3	3
1	3	3	3	3	3	3	3	3	3	3	3	3	3	3	3	3	3	3
1	3	3	3	3	3	3	3	3	3	3	3	3	3	3	3	3	3	3
1	3	3	3	3	3	3	3	3	3	3	3	3	3	3	3	3	3	3
1	3	3	3	3	3	3	3	3	3	3	3	3	3	3	3	3	3	3
1	3	3	3	3	3	3	3	3	3	3	3	3	3	3	3	3	3	3
1	3	3	3	3	3	3	3	3	3	3	3	3	3	3	3	3	3	3
1	3	3	3	3	3	3	3	3	3	3	3	3	3	3	3	3	3	3
1	3	3	3	3	3	3	3	3	3	3	3	3	3	3	3	3	3	3
1	3	3	3	3	3	3	3	3	3	3	3	3	3	3	3	3	3	3
1	3	3	3	3	3	3	3	3	3	3	3	3	3	3	3	3	3	3
1	3	3	3	3	3	3	3	3	3	3	3	2	3	3	3	3	3	3
1	3	3	3	3	3	3	3	3	3	3	3	3	3	3	3	3	3	3
1	3	3	3	3	3	3	3	3	3	3	3	3	3	3	3	3	3	3
1	3	3	3	3	3	3	3	3	3	3	3	3	3	3	3	3	3	3
1	3	3	3	3	3	3	3	3	3	3	3	3	3	3	3	3	3	3
1	3	3	3	3	3	3	3	3	3	3	3	3	3	3	3	3	3	3
1	3	3	3	3	3	3	3	3	3	3	3	3	3	3	3	3	3	3
1	3	3	3	3	2	3	3	3	3	3	3	3	3	3	3	3	3	3
1	3	3	3	3	3	3	3	3	3	3	3	3	3	3	3	3	3	3
1	3	3	3	3	3	3	3	3	3	3	3	3	3	3	3	3	3	3
1	3	3	3	3	3	3	3	3	3	3	3	3	3	3	3	3	3	3
1	3	3	3	3	3	3	3	3	3	3	3	3	3	3	3	3	3	3
1	3	3	3	3	3	3	3	3	3	3	3	3	3	3	3	3	3	3
1	3	3	3	3	3	3	3	3	3	3	3	3	3	3	3	3	3	3
1	3	3	3	3	3	3	3	3	3	3	3	3	3	3	3	3	3	3
1	3	3	3	3	3	3	3	3	3	3	2	3	3	3	3	3	3	3
1	3	3	3	3	3	3	3	3	3	3	3	3	3	3	3	3	3	3
1	3	3	3	3	3	3	3	3	3	3	3	3	3	3	3	3	3	3
1	3	3	3	3	3	3	3	3	3	3	3	3	3	3	3	3	3	3
1	3	3	3	3	3	3	3	3	3	3	3	3	3	3	3	3	3	3
1	3	3	3	3	2	3	3	3	3	3	3	3	3	3	3	3	3	3
1	3	3	3	3	3	3	3	3	3	3	3	3	3	3	3	3	3	3
1	3	3	3	3	3	3	3	3	3	3	3	3	3	3	3	3	3	3
1	3	3	3	3	3	3	3	3	3	3	3	3	3	3	3	3	3	3
1	3	3	3	3	2	3	3	3	3	3	3	3	3	3	3	3	3	3
1	3	3	3	3	3	3	3	3	2	3	3	3	3	3	3	3	3	3
1	3	3	3	3	3	3	3	3	3	3	3	3	3	3	3	3	3	3
1	3	3	3	3	3	3	3	3	3	3	3	3	3	3	3	3	3	3
1	3	3	3	3	3	3	3	3	3	3	3	3	3	3	3	3	3	3
1	3	3	3	3	3	3	3	3	3	3	3	3	3	3	3	3	3	3
1	3	3	3	3	3	3	3	3	3	3	3	3	3	3	3	3	3	3
1	3	3	3	3	3	3	3	3	3	3	3	3	3	3	3	3	3	3
1	3	3	3	3	3	3	3	3	3	3	3	3	3	3	3	3	3	3
1	3	3	3	3	3	3	3	3	3	3	3	3	3	3	3	3	3	3
1	3	3	3	3	3	3	3	3	3	3	3	3	3	3	3	3	3	3
1	3	3	3	3	3	3	3	3	3	3	3	3	3	3	3	3	3	3
1	3	3	3	3	3	3	3	3	3	3	3	3	3	3	3	3	3	3
1	3	3	3	3	3	3	3	3	3	3	3	3	3	3	3	3	3	3
1	3	3	3	3	3	3	3	3	3	3	3	3	3	3	3	3	3	3
1	3	3	3	3	3	3	3	3	3	3	3	3	3	3	3	3	3	3
1	3	3	3	3	3	3	3	3	3	3	3	3	3	3	3	3	3	3
1	3	3	3	3	3	3	3	3	3	3	3	3	3	3	3	3	3	3
1	3	3	3	3	3	3	3	3	3	3	3	3	3	3	3	3	3	3
1	3	3	3	3	3	3	3	3	3	3	3	3	3	3	3	3	3	3
1	3	3	3	3	3	3	3	3	3	3	3	3	3	3	3	3	3	3
1	3	3	3	3	3	3	3	3	3	3	3	3	3	3	3	3	3	3
1	3	3	3	3	3	3	3	3	3	3	3	3	3	3	3	3	3	3
1	3	2	3	3	3	3	3	3	3	3	3	3	3	3	3	3	3	3
1	3	3	3	3	3	3	3	3	3	3	3	3	3	3	3	3	3	3
1	3	3	3	3	3	3	3	3	3	3	3	3	3	3	3	3	3	3
1	3	3	2	3	3	3	3	3	3	3	3	3	3	3	3	3	3	3
1	3	3	3	3	3	3	3	3	3	3	3	3	3	3	3	3	3	3
1	3	3	3	3	3	3	3	3	3	3	3	3	3	3	3	3	3	3
1	3	1	3	3	3	3	3	3	3	3	3	3	3	3	3	3	3	3
1	3	3	3	3	3	3	3	1	3	3	3	3	3	3	3	3	3	3
1	3	3	3	3	3	3	3	3	3	3	3	3	3	3	3	3	3	3
1	3	3	3	3	3	3	3	3	3	3	3	3	3	3	3	3	3	3
1	3	3	3	3	3	3	3	3	3	3	3	3	3	3	3	3	3	3
1	3	3	3	3	3	3	3	3	3	3	3	3	3	3	3	3	3	3
1	3	3	3	3	3	2	3	3	3	3	3	3	3	3	3	3	3	3
1	3	3	3	3	3	3	3	3	3	3	3	3	3	3	3	3	3	3
1	3	3	3	3	3	2	3	3	3	3	3	3	3	3	3	3	3	3
1	3	3	3	3	3	3	3	3	3	3	3	3	3	3	3	3	3	3
1	3	3	3	3	3	3	3	3	3	3	3	3	3	3	3	3	3	3
1	3	3	3	3	3	3	2	3	3	3	3	3	3	3	3	3	3	3
1	3	3	3	3	3	3	3	3	3	3	3	3	3	3	3	3	3	3
1	3	3	3	3	3	3	3	3	3	3	3	3	3	3	3	3	3	3
1	3	3	3	3	3	3	3	3	3	3	3	3	3	3	3	3	3	3
1	3	3	3	3	3	3	3	3	3	3	3	3	3	3	3	3	3	3
1	3	3	3	3	3	3	3	3	3	3	3	3	3	3	3	3	3	3
1	3	3	3	3	3	3	3	3	3	3	3	3	3	3	3	3	3	3
1	3	3	3	3	3	3	3	3	3	3	3	3	3	3	3	3	3	3
1	3	3	3	3	3	3	3	3	3	3	3	3	3	3	3	3	3	3
1	3	3	3	3	3	3	3	3	3	3	3	3	3	3	3	3	3	3
1	3	3	3	3	3	3	3	3	3	3	3	3	3	3	3	3	3	3
1	3	3	3	3	3	3	3	2	3	3	3	3	3	3	3	3	3	3
1	3	3	1	3	3	3	3	3	3	3	3	3	3	3	3	3	3	3
1	3	3	3	3	3	3	3	3	3	3	3	3	3	3	3	3	3	3
1	3	3	3	3	3	3	3	3	3	3	3	3	3	3	3	3	3	3
1	3	3	3	3	3	3	3	3	3	3	3	3	3	3	3	3	3	3
1	3	3	3	3	3	3	3	3	3	3	2	3	3	3	3	3	3	3
1	3	3	3	3	3	3	3	3	3	3	3	3	3	3	3	3	3	3
0	1	3	3	3	3	3	3	3	3	3	3	3	3	3	3	3	3	3
0	1	3	3	3	3	3	3	3	3	3	3	3	3	3	3	3	3	3
0	1	3	3	3	3	3	3	3	3	3	3	3	3	3	3	3	3	3
0	1	3	3	3	3	3	3	3	3	3	3	3	3	3	3	3	3	3
0	1	3	3	3	3	3	3	3	3	3	3	3	3	3	3	3	3	3
0	1	3	3	1	3	3	3	3	3	3	2	3	3	3	3	3	3	3
0	1	3	3	3	3	3	3	3	3	3	3	3	3	3	3	3	3	3
0	1	3	3	3	3	3	3	3	3	3	3	3	3	3	3	3	3	3
0	1	3	3	3	3	3	3	3	3	3	3	3	3	3	3	3	3	3
0	1	3	3	3	3	3	3	3	3	3	3	3	3	3	3	3	3	3
0	1	3	3	3	3	3	3	3	3	3	3	3	3	3	3	3	3	3
0	1	3	3	3	3	3	3	3	3	3	3	3	3	3	3	3	3	3
0	1	3	3	3	3	3	3	3	3	3	3	3	3	3	3	3	3	3
0	1	3	3	3	3	3	3	3	3	3	3	3	3	3	3	3	3	3
0	1	3	3	3	3	3	3	3	3	3	3	3	3	3	3	3	3	3
0	1	3	3	3	3	1	3	3	3	3	3	3	3	3	3	3	3	3
0	1	3	3	3	1	3	3	3	3	3	3	3	3	3	3	3	3	3
0	1	3	3	3	3	3	3	3	3	3	3	3	3	3	3	3	3	3
0	1	3	3	3	3	3	3	3	3	3	3	3	3	3	3	3	3	3
0	1	3	3	3	3	3	3	3	3	3	3	3	3	3	3	3	3	3
0	1	3	3	3	3	3	3	3	3	3	3	3	3	3	3	3	3	3
0	1	3	3	3	3	3	3	3	3	3	3	3	3	3	3	3	3	3
0	1	3	3	3	3	3	3	3	3	3	3	3	3	3	3	3	3	3
0	1	3	3	3	3	3	3	3	3	3	3	3	3	3	3	3	3	3
0	1	3	3	3	3	3	3	3	3	3	3	3	3	3	3	3	3	3
0	1	3	3	3	3	3	3	3	3	3	3	3	3	3	3	3	3	3
0	1	3	3	3	3	3	3	3	3	3	3	3	3	3	3	3	3	3
0	1	3	3	3	3	3	3	3	3	3	3	3	3	3	3	3	3	3
0	1	3	3	3	3	3	3	3	3	3	3	3	3	3	3	3	3	3
0	1	3	3	3	3	3	3	3	3	3	3	3	3	3	3	3	3	3
0	1	3	3	3	3	3	3	3	3	3	3	3	3	3	3	3	3	3
0	1	3	3	3	3	3	3	3	3	3	3	3	3	3	3	3	3	3
0	1	3	3	3	3	3	3	3	3	3	3	3	3	3	3	3	3	3
0	1	3	3	3	3	3	3	3	3	3	3	3	3	3	3	3	3	3
0	1	3	3	3	2	3	3	3	3	3	3	3	3	3	3	3	3	3
0	1	3	3	2	3	3	3	3	3	3	3	3	3	3	3	3	3	3
0	1	3	3	3	3	3	3	3	3	3	3	3	3	3	3	3	3	3
0	1	3	3	3	3	3	3	3	3	3	3	3	3	3	3	3	3	3
0	1	3	3	3	3	3	3	3	3	3	3	3	3	3	3	3	3	3
0	1	3	3	3	3	3	3	3	3	3	3	3	3	3	3	3	3	3
0	1	3	3	3	3	3	3	3	3	3	3	3	3	3	3	3	3	3
0	1	3	3	3	3	3	3	3	3	3	3	3	3	3	3	3	3	3
0	1	3	3	3	3	3	3	3	3	3	3	3	3	3	3	3	3	3
0	1	3	3	3	3	3	3	3	3	3	3	3	3	3	3	3	3	3
0	1	2	3	3	3	3	3	3	3	3	3	3	3	3	3	3	3	3
0	1	3	3	3	3	3	3	3	3	3	3	3	3	3	3	3	3	3
0	1	3	3	3	3	3	3	3	3	3	3	3	3	3	3	3	3	3
0	1	3	3	3	3	3	3	3	3	3	3	3	3	3	3	3	3	3
0	1	3	3	3	3	3	3	3	3	3	3	3	3	3	3	3	3	3
0	1	3	3	3	3	3	3	3	3	3	3	3	3	3	3	3	3	3
0	1	3	3	3	3	3	3	3	3	3	3	3	3	3	3	3	3	3
0	1	3	3	3	3	3	3	3	3	3	3	3	3	3	3	3	3	3
0	1	3	3	3	3	3	3	3	3	3	3	3	3	3	3	3	3	3
0	1	3	3	3	3	3	3	3	3	3	3	3	3	3	3	3	3	3
0	1	3	3	3	3	3	3	3	3	3	3	3	3	3	3	3	3	3
0	1	3	3	3	3	3	3	3	3	3	3	3	3	3	3	3	3	3
0	1	3	3	3	3	3	3	2	3	3	3	3	3	3	3	3	3	3
0	1	3	3	3	3	3	3	3	3	3	3	3	3	3	3	3	3	3
0	1	3	3	3	3	3	3	3	3	3	3	3	3	3	3	3	3	3
0	1	3	3	3	3	3	3	3	3	3	3	3	3	3	3	3	3	3
0	1	3	3	3	3	3	3	3	3	3	3	3	3	3	3	3	3	3
0	1	3	3	3	3	3	3	3	3	3	3	3	3	3	3	3	3	3
0	1	3	3	3	3	3	3	3	3	3	3	3	3	3	3	3	3	3
0	1	3	3	3	3	3	3	3	3	3	3	3	3	3	3	3	3	3
0	1	3	3	3	3	3	3	3	3	3	3	3	3	3	3	3	3	3
0	1	3	3	3	3	3	3	3	3	3	3	3	3	3	3	3	3	3
0	1	3	3	3	3	3	2	3	3	3	3	3	3	3	3	3	3	3
0	1	3	3	3	3	3	3	3	3	3	3	3	3	3	3	3	3	3
0	1	3	3	3	3	3	3	3	3	2	3	3	3	3	3	3	3	3
0	1	3	3	3	3	3	3	3	3	3	3	3	3	3	3	3	3	3
0	1	3	3	3	3	3	3	3	3	3	3	3	3	3	3	3	3	3
0	1	3	3	3	3	3	3	3	3	3	3	3	3	3	3	3	3	3
0	1	3	3	3	3	3	3	3	3	3	3	3	3	3	3	3	3	3
0	1	3	3	3	3	3	3	3	3	3	3	3	3	3	3	3	3	3
0	1	3	3	3	3	3	3	3	3	3	3	3	3	3	3	3	3	3
0	1	3	3	3	3	3	3	3	3	3	3	3	3	3	3	3	3	3
0	1	3	3	3	3	3	3	3	3	3	3	3	3	3	3	3	3	3
0	1	3	3	3	3	3	3	3	3	3	3	3	3	3	3	3	3	3
0	1	3	3	3	3	3	3	3	3	3	3	3	3	3	3	3	3	3
0	1	3	3	3	3	3	2	3	3	3	3	3	3	3	3	3	3	3
0	1	3	3	3	3	3	3	3	3	3	3	3	3	3	3	3	3	3
0	1	3	3	3	3	3	3	3	3	3	3	3	3	3	3	3	3	3
0	1	3	3	3	3	3	3	3	3	3	3	3	3	2	3	3	3	3
0	1	3	3	3	3	3	3	3	3	3	3	3	3	3	3	3	1	3
0	1	3	3	3	3	3	3	3	3	3	3	3	3	3	3	3	3	3
0	1	3	3	3	3	3	3	3	3	3	3	3	3	3	3	3	3	3
0	1	2	3	3	3	3	3	3	3	3	3	3	3	3	3	3	3	3
0	1	3	3	3	3	3	3	3	3	3	3	3	3	3	3	3	3	3
0	1	3	3	3	3	3	3	3	3	3	3	3	3	3	3	3	3	3
0	1	3	3	3	3	3	3	3	2	3	3	3	3	3	3	3	3	3
0	1	3	3	3	3	3	3	3	3	3	3	3	3	3	3	3	3	3
0	1	3	3	3	3	3	3	3	3	3	3	3	3	3	3	3	3	3
0	1	3	3	3	3	3	3	3	3	3	3	3	3	3	3	3	3	3
0	1	3	3	3	3	3	3	3	3	3	3	3	3	3	3	3	3	3
0	1	3	3	3	3	3	3	3	3	3	3	3	3	3	3	3	3	3
0	1	3	3	3	3	3	3	3	3	3	3	3	3	3	3	3	3	3
0	1	3	3	3	3	3	3	3	3	3	3	3	3	3	3	3	3	3
0	1	3	3	3	3	3	3	1	3	3	3	3	3	3	3	3	3	3
0	1	3	3	3	3	3	3	3	3	3	3	3	3	3	3	3	3	3
0	1	3	3	3	3	3	3	3	3	3	3	3	3	3	3	3	3	3
0	1	3	3	3	3	3	3	3	3	3	3	3	3	3	3	3	3	3
0	1	3	3	3	2	3	3	3	3	3	3	3	3	3	3	3	3	3
0	1	3	3	3	3	3	3	3	3	3	3	3	3	3	3	3	3	3
0	1	3	3	3	3	3	3	3	3	3	3	3	3	3	3	3	3	3
0	1	3	3	3	3	3	3	3	3	3	3	3	3	3	3	3	3	3
0	1	3	3	3	3	3	3	3	3	3	3	3	3	2	3	3	3	3
0	1	3	3	3	3	3	3	3	3	3	3	3	3	3	3	3	3	3
0	1	3	3	3	3	3	3	3	3	3	3	3	3	3	3	3	3	3
0	1	3	3	3	2	3	3	3	3	3	3	3	3	3	3	3	3	3
0	1	3	3	3	3	3	3	3	3	3	3	3	3	3	3	3	3	3
0	1	3	3	3	3	3	3	3	3	3	3	3	3	3	3	3	3	3
0	1	3	3	2	3	3	3	3	3	3	3	3	3	3	3	3	3	3
0	1	3	3	3	3	3	3	3	3	3	3	3	3	3	3	3	3	3
0	1	3	3	3	3	3	3	3	3	3	3	3	3	3	3	3	3	3
0	1	3	3	3	3	3	3	3	3	3	3	3	3	3	3	3	3	3
0	1	3	3	3	3	3	3	3	3	2	3	3	3	3	3	3	3	3
0	1	3	3	3	3	3	3	3	3	3	3	3	3	3	3	3	3	3
0	1	3	3	3	3	3	3	3	3	3	3	3	3	3	3	3	3	3
0	1	3	3	3	3	3	3	3	3	3	3	3	3	3	3	3	3	3
0	1	3	3	3	3	2	3	3	3	3	3	3	3	3	3	3	3	3
0	1	3	3	3	3	3	3	3	3	3	3	3	3	3	3	3	3	3
0	1	3	3	3	3	3	3	3	3	3	3	3	3	3	3	3	3	3
0	1	3	3	3	3	3	3	3	3	3	3	3	3	3	3	3	3	3
0	1	3	3	3	3	3	3	3	3	3	3	3	3	3	3	3	3	3
0	1	3	3	3	3	3	3	3	3	3	3	3	3	3	3	3	3	3
0	1	3	3	3	3	3	3	3	3	3	3	3	3	3	3	3	3	3
0	1	3	3	3	2	3	3	3	3	3	3	3	3	3	3	3	3	3
0	1	3	3	3	3	3	3	3	3	3	3	3	3	3	3	3	3	3
0	1	3	3	1	3	3	3	3	3	3	3	3	3	3	3	3	3	3
0	1	3	3	1	3	3	3	3	3	3	3	3	3	3	3	3	3	3
0	1	3	3	3	3	3	3	2	3	3	3	3	3	3	3	3	3	3
0	1	3	3	3	3	3	3	3	3	3	3	3	3	3	3	3	3	3
0	1	3	3	3	3	3	3	3	3	3	3	3	3	3	3	3	3	3
0	1	3	3	3	3	3	3	3	3	3	3	3	3	3	3	3	3	3
0	1	3	3	3	3	3	3	3	3	3	3	3	3	3	3	3	3	3
[truncated: 16,494 more rows]
